# Supplementary material for: Salt tolerance characterization and genome-wide association study of Gossypium barbadense accessions reveal salinity-adaptive variations
Source: Front Plant Sci. 2025 Sep 11;16:1654742. doi: 10.3389/fpls.2025.1654742 (PMC12460099; doi:10.3389/fpls.2025.1654742)
Supplement: Supplementary file 10 [file Table1.xlsx]

## Sheet: Sheet1
Supplementary Table 1. Primers used in this study.
Experiment	Gene name	Forward primer	Reverse primer
qRT-PCR	Gbar_D02G014580	TCTTTTAGAGACCTTCAAGTGTGTG	CCTCCATGATCCTATCCGC
qRT-PCR	Gbar_D02G014590	TTGGCACTGCTACTGAAGGC	CAATCACAGAGAGTTGAGTCGAAA
qRT-PCR	Gbar_D02G014610	ACCATGATGCAGCGTGG	GCTCAGGTCTCTGTCTTTTCTC
qRT-PCR	Gbar_D02G014670	GGTTTCTGTTTTTGTTTGTGGG	CAGCAGGTAACTTTATTGAGGC
qRT-PCR	Gbar_D02G014700	CTCTTTGTCAACATTTGCGTG	GGCTTTTGTCTCCTTCTCCA
qRT-PCR	GbUBQ7	GAAGGCATTCCACCTGACCAAC	CAAGCACAAGAAGAAGAAGGTCAAG
VIGS	Gbar_D02G014670	ATTCTGTGAGTAAGGTTACCGAATTCATGGGTCTGATTGGGCTACT	GCCTCGAGACGCGTGAGCTCGGTACCTCAGTCTTTCGGCTTCACG
VIGS	CLA1	ATTCTGTGAGTAAGGTTACCGAATTCAGGTGATGGTGCTATGACTGC	GCCTCGAGACGCGTGAGCTCGGTACCCCCACCGATTTGCTTGGTAA
