# Supplementary material for: Salt tolerance characterization and genome-wide association study of Gossypium barbadense accessions reveal salinity-adaptive variations
Source: Front Plant Sci. 2025 Sep 11;16:1654742. doi: 10.3389/fpls.2025.1654742 (PMC12460099; doi:10.3389/fpls.2025.1654742)
Supplement: Supplementary file 11 [file Table2.xlsx]

## Sheet: Sheet1
Supplementary Table 2. Summary of SNPs in each chromosome.
Chromosme	Chromosme Length	SNPs number	Density (SNPs/kb)
Gbar_A01	115637255	294420	2.55
Gbar_A02	100057689	91451	0.91
Gbar_A03	105315579	64819	0.62
Gbar_A04	81554553	92478	1.13
Gbar_A05	102776486	80283	0.78
Gbar_A06	115140250	243055	2.11
Gbar_A07	92880876	404103	4.35
Gbar_A08	119882356	222026	1.85
Gbar_A09	77927517	53598	0.69
Gbar_A10	110302803	96829	0.88
Gbar_A11	113101708	106887	0.95
Gbar_A12	102106374	69201	0.68
Gbar_A13	109233746	128117	1.17
Gbar_D01	62811768	73194	1.17
Gbar_D02	67659327	68734	1.02
Gbar_D03	50986338	80499	1.58
Gbar_D04	52479919	98750	1.88
Gbar_D05	63323194	99046	1.56
Gbar_D06	62964862	49024	0.78
Gbar_D07	56457815	40228	0.71
Gbar_D08	65987480	82542	1.25
Gbar_D09	51526817	64820	1.26
Gbar_D10	65706892	228900	3.48
Gbar_D11	68311261	67626	0.99
Gbar_D12	58873029	37955	0.64
Gbar_D13	60343961	45270	0.75
