# Supplementary material for: Salt tolerance characterization and genome-wide association study of Gossypium barbadense accessions reveal salinity-adaptive variations
Source: Front Plant Sci. 2025 Sep 11;16:1654742. doi: 10.3389/fpls.2025.1654742 (PMC12460099; doi:10.3389/fpls.2025.1654742)
Supplement: Supplementary file 12 [file Table3.xlsx]

## Sheet: Sheet1
Supplementary Table 3. Distribution of SNPs in the genome of G. barbadense accessions.
Category	Number of SNPs
Upstream	66654
Downstream	52322
Upstream; Downstream	5699
Exonic	47053
Splicing	310
Exonic; Splicing	23
UTR3	13725
UTR5	8735
UTR5; UTR3	18
Non-synonymous SNV	29495
Synonymous SNV	16606
Stop gain	741
Stop loss	112
Intronic	104384
Intergenic	2673452
Unknown	11480
Total	2983855
