# Supplementary material for: Salt tolerance characterization and genome-wide association study of Gossypium barbadense accessions reveal salinity-adaptive variations
Source: Front Plant Sci. 2025 Sep 11;16:1654742. doi: 10.3389/fpls.2025.1654742 (PMC12460099; doi:10.3389/fpls.2025.1654742)
Supplement: Supplementary file 14 [file Table5.xlsx]

## Sheet: Sheet1
Supplementary Table 5. Summary of the significant SNPs identified for the four traits.
SNP ID	Chromosme	POS	-log (Pvalue)	Trait
Gbar_A01_32531238	Gbar_A01	32531238	4.13	2023-RRDW
Gbar_A01_32531238	Gbar_A01	32531238	4.22	BLUE-RRDW
Gbar_A01_43531438	Gbar_A01	43531438	5.98	BLUE-RRDW
Gbar_A01_63340712	Gbar_A01	63340712	4.42	2023-RSFW
Gbar_A01_63340712	Gbar_A01	63340712	4.62	BLUE-RSFW
Gbar_A01_63340718	Gbar_A01	63340718	4.27	2023-RSFW
Gbar_A01_63340718	Gbar_A01	63340718	4.66	BLUE-RSFW
Gbar_A01_96527464	Gbar_A01	96527464	4.29	2023-RSDW
Gbar_A01_96527464	Gbar_A01	96527464	4.91	2023-RSFW
Gbar_A02_10918127	Gbar_A02	10918127	5.44	2022-RPH
Gbar_A02_10931492	Gbar_A02	10931492	6.47	2022-RPH
Gbar_A02_21998863	Gbar_A02	21998863	4.72	2022-RSDW
Gbar_A02_21998863	Gbar_A02	21998863	4.86	2022-RSFW
Gbar_A02_34695792	Gbar_A02	34695792	4.79	2022-RPH
Gbar_A02_34695792	Gbar_A02	34695792	4.34	BLUE-RPH
Gbar_A02_34695797	Gbar_A02	34695797	4.74	2022-RPH
Gbar_A02_34695797	Gbar_A02	34695797	4.15	2022-RSDW
Gbar_A02_34695797	Gbar_A02	34695797	4.43	BLUE-RPH
Gbar_A02_36310487	Gbar_A02	36310487	5.82	2023-RPH
Gbar_A02_77588706	Gbar_A02	77588706	5.41	2022-RRDW
Gbar_A02_79956769	Gbar_A02	79956769	4.49	2023-RSDW
Gbar_A02_79956769	Gbar_A02	79956769	4.16	BLUE_RSDW
Gbar_A03_9083390	Gbar_A03	9083390	4.72	2022-RPH
Gbar_A03_9083390	Gbar_A03	9083390	4.84	BLUE-RPH
Gbar_A03_18327165	Gbar_A03	18327165	4.82	2022-RRDW
Gbar_A03_18327165	Gbar_A03	18327165	5.36	BLUE-RRDW
Gbar_A03_28522081	Gbar_A03	28522081	5.48	BLUE_RSDW
Gbar_A03_28522081	Gbar_A03	28522081	4.25	BLUE-RRDW
Gbar_A03_87425063	Gbar_A03	87425063	4.06	2023-RRDW
Gbar_A03_87425063	Gbar_A03	87425063	4.01	BLUE-RRDW
Gbar_A03_97270282	Gbar_A03	97270282	4.44	2023-RRDW
Gbar_A03_97270282	Gbar_A03	97270282	5.19	BLUE-RRDW
Gbar_A03_100121926	Gbar_A03	100121926	5.55	2022-RPH
Gbar_A04_9621578	Gbar_A04	9621578	4.75	2022-RPH
Gbar_A04_9621578	Gbar_A04	9621578	4.22	BLUE-RPH
Gbar_A04_14926282	Gbar_A04	14926282	5.06	2023-RPH
Gbar_A04_14926282	Gbar_A04	14926282	4.62	BLUE-RPH
Gbar_A04_22601811	Gbar_A04	22601811	5.43	2022-RPH
Gbar_A04_22601811	Gbar_A04	22601811	4.21	BLUE-RPH
Gbar_A04_31110711	Gbar_A04	31110711	5.61	BLUE-RPH
Gbar_A04_43266879	Gbar_A04	43266879	5.96	2023-RPH
Gbar_A04_43266879	Gbar_A04	43266879	4.9	2023-RSDW
Gbar_A04_47353833	Gbar_A04	47353833	4.09	2023-RPH
Gbar_A04_47353833	Gbar_A04	47353833	4.13	BLUE-RPH
Gbar_A05_15289482	Gbar_A05	15289482	4.19	2022-RPH
Gbar_A05_15289482	Gbar_A05	15289482	4	BLUE-RPH
Gbar_A05_15289485	Gbar_A05	15289485	4.19	2022-RPH
Gbar_A05_15289485	Gbar_A05	15289485	4	BLUE-RPH
Gbar_A05_31162372	Gbar_A05	31162372	4.41	2022-RPH
Gbar_A05_31162372	Gbar_A05	31162372	4.17	BLUE-RPH
Gbar_A05_34018116	Gbar_A05	34018116	4.26	2022-RPH
Gbar_A05_34018116	Gbar_A05	34018116	4.33	2022-RSFW
Gbar_A05_34018137	Gbar_A05	34018137	4.26	2022-RPH
Gbar_A05_34018137	Gbar_A05	34018137	4.33	2022-RSFW
Gbar_A05_34018142	Gbar_A05	34018142	4.26	2022-RPH
Gbar_A05_34018142	Gbar_A05	34018142	4.33	2022-RSFW
Gbar_A05_34018153	Gbar_A05	34018153	4.26	2022-RPH
Gbar_A05_34018153	Gbar_A05	34018153	4.33	2022-RSFW
Gbar_A05_64428576	Gbar_A05	64428576	5.49	2023-RSFW
Gbar_A05_64428577	Gbar_A05	64428577	5.49	2023-RSFW
Gbar_A05_68256672	Gbar_A05	68256672	4.51	2022-RSDW
Gbar_A05_68256672	Gbar_A05	68256672	4.02	BLUE_RSDW
Gbar_A05_72109925	Gbar_A05	72109925	4.65	2023-RPH
Gbar_A05_72109925	Gbar_A05	72109925	5.27	2023-RSFW
Gbar_A05_72109925	Gbar_A05	72109925	4.25	BLUE-RPH
Gbar_A05_83873287	Gbar_A05	83873287	4.82	2023-RRDW
Gbar_A05_83873287	Gbar_A05	83873287	4.06	BLUE-RSFW
Gbar_A06_20034872	Gbar_A06	20034872	5.77	2023-RSFW
Gbar_A06_20034873	Gbar_A06	20034873	5.77	2023-RSFW
Gbar_A06_44965863	Gbar_A06	44965863	4.01	2022-RPH
Gbar_A06_44965863	Gbar_A06	44965863	4.03	2022-RSFW
Gbar_A06_44973165	Gbar_A06	44973165	4.01	2022-RPH
Gbar_A06_44973165	Gbar_A06	44973165	4.03	2022-RSFW
Gbar_A06_44981081	Gbar_A06	44981081	4.01	2022-RPH
Gbar_A06_44981081	Gbar_A06	44981081	4.03	2022-RSFW
Gbar_A06_61192733	Gbar_A06	61192733	5.71	2023-RPH
Gbar_A06_61882845	Gbar_A06	61882845	4.39	2023-RSDW
Gbar_A06_61882845	Gbar_A06	61882845	5.25	BLUE_RSDW
Gbar_A06_61882845	Gbar_A06	61882845	4.69	BLUE-RSFW
Gbar_A06_61882846	Gbar_A06	61882846	4.39	2023-RSDW
Gbar_A06_61882846	Gbar_A06	61882846	5.25	BLUE_RSDW
Gbar_A06_61882846	Gbar_A06	61882846	4.69	BLUE-RSFW
Gbar_A06_103597167	Gbar_A06	103597167	4.79	BLUE-RPH
Gbar_A06_103597167	Gbar_A06	103597167	4	BLUE-RSFW
Gbar_A06_103597170	Gbar_A06	103597170	4.79	BLUE-RPH
Gbar_A06_103597170	Gbar_A06	103597170	4	BLUE-RSFW
Gbar_A06_106807687	Gbar_A06	106807687	5.47	2022-RSFW
Gbar_A06_106807687	Gbar_A06	106807687	4.67	BLUE-RSFW
Gbar_A07_2778131	Gbar_A07	2778131	4.17	2022-RSFW
Gbar_A07_2778131	Gbar_A07	2778131	4.16	BLUE-RSFW
Gbar_A07_2778163	Gbar_A07	2778163	4.4	2022-RSFW
Gbar_A07_2778163	Gbar_A07	2778163	4.45	BLUE-RSFW
Gbar_A07_2778308	Gbar_A07	2778308	4.39	2022-RSFW
Gbar_A07_2778308	Gbar_A07	2778308	4.24	BLUE-RSFW
Gbar_A07_2778314	Gbar_A07	2778314	4.39	2022-RSFW
Gbar_A07_2778314	Gbar_A07	2778314	4.24	BLUE-RSFW
Gbar_A07_2778320	Gbar_A07	2778320	4.39	2022-RSFW
Gbar_A07_2778320	Gbar_A07	2778320	4.24	BLUE-RSFW
Gbar_A07_2778438	Gbar_A07	2778438	4.17	2022-RSFW
Gbar_A07_2778438	Gbar_A07	2778438	4.16	BLUE-RSFW
Gbar_A07_2778616	Gbar_A07	2778616	4.52	2022-RSFW
Gbar_A07_2778616	Gbar_A07	2778616	4.27	BLUE-RSFW
Gbar_A07_2778617	Gbar_A07	2778617	4.52	2022-RSFW
Gbar_A07_2778617	Gbar_A07	2778617	4.27	BLUE-RSFW
Gbar_A07_2778638	Gbar_A07	2778638	4.32	2022-RSFW
Gbar_A07_2778638	Gbar_A07	2778638	4.08	BLUE-RSFW
Gbar_A07_2778639	Gbar_A07	2778639	4.32	2022-RSFW
Gbar_A07_2778639	Gbar_A07	2778639	4.08	BLUE-RSFW
Gbar_A07_2789374	Gbar_A07	2789374	4.14	2022-RSFW
Gbar_A07_2789374	Gbar_A07	2789374	4.21	BLUE-RSFW
Gbar_A07_2789423	Gbar_A07	2789423	4.14	2022-RSFW
Gbar_A07_2789423	Gbar_A07	2789423	4.21	BLUE-RSFW
Gbar_A07_2792128	Gbar_A07	2792128	4.07	2022-RSFW
Gbar_A07_2792128	Gbar_A07	2792128	4.01	BLUE-RSFW
Gbar_A07_2792152	Gbar_A07	2792152	4.07	2022-RSFW
Gbar_A07_2792152	Gbar_A07	2792152	4.01	BLUE-RSFW
Gbar_A07_2792193	Gbar_A07	2792193	4.07	2022-RSFW
Gbar_A07_2792193	Gbar_A07	2792193	4.01	BLUE-RSFW
Gbar_A07_2792205	Gbar_A07	2792205	4.07	2022-RSFW
Gbar_A07_2792205	Gbar_A07	2792205	4.01	BLUE-RSFW
Gbar_A07_2792244	Gbar_A07	2792244	4.07	2022-RSFW
Gbar_A07_2792244	Gbar_A07	2792244	4.11	BLUE-RSFW
Gbar_A07_2792248	Gbar_A07	2792248	4.07	2022-RSFW
Gbar_A07_2792248	Gbar_A07	2792248	4.11	BLUE-RSFW
Gbar_A07_2792254	Gbar_A07	2792254	4.07	2022-RSFW
Gbar_A07_2792254	Gbar_A07	2792254	4.11	BLUE-RSFW
Gbar_A07_2792888	Gbar_A07	2792888	4.2	2022-RSFW
Gbar_A07_2792888	Gbar_A07	2792888	4.36	BLUE-RSFW
Gbar_A07_2793661	Gbar_A07	2793661	4.74	2022-RSFW
Gbar_A07_2793661	Gbar_A07	2793661	4.45	BLUE-RSFW
Gbar_A07_2855948	Gbar_A07	2855948	4.63	2022-RSFW
Gbar_A07_2855948	Gbar_A07	2855948	4.27	BLUE-RSFW
Gbar_A07_2885623	Gbar_A07	2885623	4.02	2022-RPH
Gbar_A07_2885623	Gbar_A07	2885623	4.71	2022-RSFW
Gbar_A07_2885623	Gbar_A07	2885623	4.8	BLUE-RSFW
Gbar_A07_2909500	Gbar_A07	2909500	4.3	2022-RSFW
Gbar_A07_2909500	Gbar_A07	2909500	4.26	BLUE-RSFW
Gbar_A07_13408502	Gbar_A07	13408502	4.37	2022-RSDW
Gbar_A07_13408502	Gbar_A07	13408502	4.06	BLUE-RPH
Gbar_A07_22302903	Gbar_A07	22302903	5.42	2023-RSFW
Gbar_A07_22302905	Gbar_A07	22302905	5.74	2023-RSFW
Gbar_A07_22302911	Gbar_A07	22302911	5.78	2023-RSFW
Gbar_A07_22302928	Gbar_A07	22302928	5.4	2023-RSFW
Gbar_A07_29472406	Gbar_A07	29472406	4.75	BLUE_RSDW
Gbar_A07_29472406	Gbar_A07	29472406	4.21	BLUE-RPH
Gbar_A07_29472406	Gbar_A07	29472406	4.04	BLUE-RSFW
Gbar_A07_48914351	Gbar_A07	48914351	5.5	2022-RRDW
Gbar_A07_49677689	Gbar_A07	49677689	4.01	2022-RPH
Gbar_A07_49677689	Gbar_A07	49677689	4.03	2022-RSFW
Gbar_A07_49772075	Gbar_A07	49772075	4.01	2022-RPH
Gbar_A07_49772075	Gbar_A07	49772075	4.03	2022-RSFW
Gbar_A07_50318679	Gbar_A07	50318679	4.01	2022-RPH
Gbar_A07_50318679	Gbar_A07	50318679	4.03	2022-RSFW
Gbar_A07_50620616	Gbar_A07	50620616	4.01	2022-RPH
Gbar_A07_50620616	Gbar_A07	50620616	4.03	2022-RSFW
Gbar_A07_50693038	Gbar_A07	50693038	4.01	2022-RPH
Gbar_A07_50693038	Gbar_A07	50693038	4.03	2022-RSFW
Gbar_A07_50737395	Gbar_A07	50737395	4.01	2022-RPH
Gbar_A07_50737395	Gbar_A07	50737395	4.03	2022-RSFW
Gbar_A07_50867093	Gbar_A07	50867093	4.01	2022-RPH
Gbar_A07_50867093	Gbar_A07	50867093	4.03	2022-RSFW
Gbar_A07_51722285	Gbar_A07	51722285	4.01	2022-RPH
Gbar_A07_51722285	Gbar_A07	51722285	4.03	2022-RSFW
Gbar_A07_51759901	Gbar_A07	51759901	4.01	2022-RPH
Gbar_A07_51759901	Gbar_A07	51759901	4.03	2022-RSFW
Gbar_A07_52343622	Gbar_A07	52343622	4.01	2022-RPH
Gbar_A07_52343622	Gbar_A07	52343622	4.03	2022-RSFW
Gbar_A07_52553498	Gbar_A07	52553498	4.01	2022-RPH
Gbar_A07_52553498	Gbar_A07	52553498	4.03	2022-RSFW
Gbar_A07_53353825	Gbar_A07	53353825	4.01	2022-RPH
Gbar_A07_53353825	Gbar_A07	53353825	4.03	2022-RSFW
Gbar_A07_53364583	Gbar_A07	53364583	4.01	2022-RPH
Gbar_A07_53364583	Gbar_A07	53364583	4.03	2022-RSFW
Gbar_A07_53364606	Gbar_A07	53364606	4.01	2022-RPH
Gbar_A07_53364606	Gbar_A07	53364606	4.03	2022-RSFW
Gbar_A07_53369012	Gbar_A07	53369012	4.01	2022-RPH
Gbar_A07_53369012	Gbar_A07	53369012	4.03	2022-RSFW
Gbar_A07_53369303	Gbar_A07	53369303	4.01	2022-RPH
Gbar_A07_53369303	Gbar_A07	53369303	4.03	2022-RSFW
Gbar_A07_53391565	Gbar_A07	53391565	4.01	2022-RPH
Gbar_A07_53391565	Gbar_A07	53391565	4.03	2022-RSFW
Gbar_A07_53392409	Gbar_A07	53392409	4.01	2022-RPH
Gbar_A07_53392409	Gbar_A07	53392409	4.03	2022-RSFW
Gbar_A07_53393254	Gbar_A07	53393254	4.01	2022-RPH
Gbar_A07_53393254	Gbar_A07	53393254	4.03	2022-RSFW
Gbar_A07_53393938	Gbar_A07	53393938	4.01	2022-RPH
Gbar_A07_53393938	Gbar_A07	53393938	4.03	2022-RSFW
Gbar_A07_53395529	Gbar_A07	53395529	4.01	2022-RPH
Gbar_A07_53395529	Gbar_A07	53395529	4.03	2022-RSFW
Gbar_A07_53405877	Gbar_A07	53405877	4.01	2022-RPH
Gbar_A07_53405877	Gbar_A07	53405877	4.03	2022-RSFW
Gbar_A07_53408417	Gbar_A07	53408417	4.01	2022-RPH
Gbar_A07_53408417	Gbar_A07	53408417	4.03	2022-RSFW
Gbar_A07_53415133	Gbar_A07	53415133	4.01	2022-RPH
Gbar_A07_53415133	Gbar_A07	53415133	4.03	2022-RSFW
Gbar_A07_53418280	Gbar_A07	53418280	4.01	2022-RPH
Gbar_A07_53418280	Gbar_A07	53418280	4.03	2022-RSFW
Gbar_A07_53424726	Gbar_A07	53424726	4.01	2022-RPH
Gbar_A07_53424726	Gbar_A07	53424726	4.03	2022-RSFW
Gbar_A07_53428672	Gbar_A07	53428672	4.01	2022-RPH
Gbar_A07_53428672	Gbar_A07	53428672	4.03	2022-RSFW
Gbar_A07_53430035	Gbar_A07	53430035	4.01	2022-RPH
Gbar_A07_53430035	Gbar_A07	53430035	4.03	2022-RSFW
Gbar_A07_53431885	Gbar_A07	53431885	4.01	2022-RPH
Gbar_A07_53431885	Gbar_A07	53431885	4.03	2022-RSFW
Gbar_A07_53438647	Gbar_A07	53438647	4.01	2022-RPH
Gbar_A07_53438647	Gbar_A07	53438647	4.03	2022-RSFW
Gbar_A07_53441452	Gbar_A07	53441452	4.01	2022-RPH
Gbar_A07_53441452	Gbar_A07	53441452	4.03	2022-RSFW
Gbar_A07_53443911	Gbar_A07	53443911	4.01	2022-RPH
Gbar_A07_53443911	Gbar_A07	53443911	4.03	2022-RSFW
Gbar_A07_53446475	Gbar_A07	53446475	4.01	2022-RPH
Gbar_A07_53446475	Gbar_A07	53446475	4.03	2022-RSFW
Gbar_A07_53448601	Gbar_A07	53448601	4.01	2022-RPH
Gbar_A07_53448601	Gbar_A07	53448601	4.03	2022-RSFW
Gbar_A07_53457701	Gbar_A07	53457701	4.01	2022-RPH
Gbar_A07_53457701	Gbar_A07	53457701	4.03	2022-RSFW
Gbar_A07_53458105	Gbar_A07	53458105	4.01	2022-RPH
Gbar_A07_53458105	Gbar_A07	53458105	4.03	2022-RSFW
Gbar_A07_53458161	Gbar_A07	53458161	4.01	2022-RPH
Gbar_A07_53458161	Gbar_A07	53458161	4.03	2022-RSFW
Gbar_A07_53468675	Gbar_A07	53468675	4.01	2022-RPH
Gbar_A07_53468675	Gbar_A07	53468675	4.03	2022-RSFW
Gbar_A07_53478497	Gbar_A07	53478497	4.01	2022-RPH
Gbar_A07_53478497	Gbar_A07	53478497	4.03	2022-RSFW
Gbar_A07_53493577	Gbar_A07	53493577	4.01	2022-RPH
Gbar_A07_53493577	Gbar_A07	53493577	4.03	2022-RSFW
Gbar_A07_53494559	Gbar_A07	53494559	4.01	2022-RPH
Gbar_A07_53494559	Gbar_A07	53494559	4.03	2022-RSFW
Gbar_A07_53498300	Gbar_A07	53498300	4.15	2022-RPH
Gbar_A07_53498300	Gbar_A07	53498300	4.3	2022-RSFW
Gbar_A07_53500404	Gbar_A07	53500404	4.01	2022-RPH
Gbar_A07_53500404	Gbar_A07	53500404	4.03	2022-RSFW
Gbar_A07_53505108	Gbar_A07	53505108	4.01	2022-RPH
Gbar_A07_53505108	Gbar_A07	53505108	4.03	2022-RSFW
Gbar_A07_53508691	Gbar_A07	53508691	4.01	2022-RPH
Gbar_A07_53508691	Gbar_A07	53508691	4.03	2022-RSFW
Gbar_A07_53513117	Gbar_A07	53513117	4.01	2022-RPH
Gbar_A07_53513117	Gbar_A07	53513117	4.03	2022-RSFW
Gbar_A07_53541235	Gbar_A07	53541235	4.01	2022-RPH
Gbar_A07_53541235	Gbar_A07	53541235	4.03	2022-RSFW
Gbar_A07_53542369	Gbar_A07	53542369	4.03	2022-RPH
Gbar_A07_53542369	Gbar_A07	53542369	4.03	2022-RSFW
Gbar_A07_53589017	Gbar_A07	53589017	4.01	2022-RPH
Gbar_A07_53589017	Gbar_A07	53589017	4.03	2022-RSFW
Gbar_A07_53605720	Gbar_A07	53605720	4.01	2022-RPH
Gbar_A07_53605720	Gbar_A07	53605720	4.03	2022-RSFW
Gbar_A07_53613254	Gbar_A07	53613254	4.01	2022-RPH
Gbar_A07_53613254	Gbar_A07	53613254	4.03	2022-RSFW
Gbar_A07_53613308	Gbar_A07	53613308	4.01	2022-RPH
Gbar_A07_53613308	Gbar_A07	53613308	4.03	2022-RSFW
Gbar_A07_53616336	Gbar_A07	53616336	4.01	2022-RPH
Gbar_A07_53616336	Gbar_A07	53616336	4.03	2022-RSFW
Gbar_A07_53625458	Gbar_A07	53625458	4.01	2022-RPH
Gbar_A07_53625458	Gbar_A07	53625458	4.03	2022-RSFW
Gbar_A07_53650016	Gbar_A07	53650016	4.01	2022-RPH
Gbar_A07_53650016	Gbar_A07	53650016	4.03	2022-RSFW
Gbar_A07_53655636	Gbar_A07	53655636	4.03	2022-RPH
Gbar_A07_53655636	Gbar_A07	53655636	4.01	2022-RSFW
Gbar_A07_53661478	Gbar_A07	53661478	4.08	2022-RPH
Gbar_A07_53661478	Gbar_A07	53661478	4.01	2022-RSFW
Gbar_A07_53662604	Gbar_A07	53662604	4.01	2022-RPH
Gbar_A07_53662604	Gbar_A07	53662604	4.03	2022-RSFW
Gbar_A07_53666504	Gbar_A07	53666504	4.01	2022-RPH
Gbar_A07_53666504	Gbar_A07	53666504	4.03	2022-RSFW
Gbar_A07_53668095	Gbar_A07	53668095	4.01	2022-RPH
Gbar_A07_53668095	Gbar_A07	53668095	4.03	2022-RSFW
Gbar_A07_53670549	Gbar_A07	53670549	4.01	2022-RPH
Gbar_A07_53670549	Gbar_A07	53670549	4.03	2022-RSFW
Gbar_A07_53670905	Gbar_A07	53670905	4.06	2022-RPH
Gbar_A07_53670905	Gbar_A07	53670905	4.23	2022-RSFW
Gbar_A07_53671328	Gbar_A07	53671328	4.01	2022-RPH
Gbar_A07_53671328	Gbar_A07	53671328	4.03	2022-RSFW
Gbar_A07_53671631	Gbar_A07	53671631	4.01	2022-RPH
Gbar_A07_53671631	Gbar_A07	53671631	4.03	2022-RSFW
Gbar_A07_53673301	Gbar_A07	53673301	4.01	2022-RPH
Gbar_A07_53673301	Gbar_A07	53673301	4.03	2022-RSFW
Gbar_A07_53701156	Gbar_A07	53701156	4.01	2022-RPH
Gbar_A07_53701156	Gbar_A07	53701156	4.03	2022-RSFW
Gbar_A07_53709996	Gbar_A07	53709996	4.01	2022-RPH
Gbar_A07_53709996	Gbar_A07	53709996	4.03	2022-RSFW
Gbar_A07_53711951	Gbar_A07	53711951	4.01	2022-RPH
Gbar_A07_53711951	Gbar_A07	53711951	4.03	2022-RSFW
Gbar_A07_53712145	Gbar_A07	53712145	4.05	2022-RPH
Gbar_A07_53712145	Gbar_A07	53712145	4.06	2022-RSFW
Gbar_A07_53715643	Gbar_A07	53715643	4.05	2022-RPH
Gbar_A07_53715643	Gbar_A07	53715643	4.08	2022-RSFW
Gbar_A07_53721776	Gbar_A07	53721776	4.01	2022-RPH
Gbar_A07_53721776	Gbar_A07	53721776	4.03	2022-RSFW
Gbar_A07_53734379	Gbar_A07	53734379	4.01	2022-RPH
Gbar_A07_53734379	Gbar_A07	53734379	4.03	2022-RSFW
Gbar_A07_53736530	Gbar_A07	53736530	4.01	2022-RPH
Gbar_A07_53736530	Gbar_A07	53736530	4.03	2022-RSFW
Gbar_A07_53756080	Gbar_A07	53756080	4.01	2022-RPH
Gbar_A07_53756080	Gbar_A07	53756080	4.03	2022-RSFW
Gbar_A07_53765337	Gbar_A07	53765337	4.01	2022-RPH
Gbar_A07_53765337	Gbar_A07	53765337	4.03	2022-RSFW
Gbar_A07_53784545	Gbar_A07	53784545	4.01	2022-RPH
Gbar_A07_53784545	Gbar_A07	53784545	4.03	2022-RSFW
Gbar_A07_53786289	Gbar_A07	53786289	4.01	2022-RPH
Gbar_A07_53786289	Gbar_A07	53786289	4.03	2022-RSFW
Gbar_A07_53804015	Gbar_A07	53804015	4.01	2022-RPH
Gbar_A07_53804015	Gbar_A07	53804015	4.03	2022-RSFW
Gbar_A07_53804612	Gbar_A07	53804612	4.01	2022-RPH
Gbar_A07_53804612	Gbar_A07	53804612	4.03	2022-RSFW
Gbar_A07_53824249	Gbar_A07	53824249	4.01	2022-RPH
Gbar_A07_53824249	Gbar_A07	53824249	4.03	2022-RSFW
Gbar_A07_53825917	Gbar_A07	53825917	4.01	2022-RPH
Gbar_A07_53825917	Gbar_A07	53825917	4.03	2022-RSFW
Gbar_A07_53845615	Gbar_A07	53845615	4.01	2022-RPH
Gbar_A07_53845615	Gbar_A07	53845615	4.03	2022-RSFW
Gbar_A07_53874867	Gbar_A07	53874867	4.01	2022-RPH
Gbar_A07_53874867	Gbar_A07	53874867	4.03	2022-RSFW
Gbar_A07_53897222	Gbar_A07	53897222	4.01	2022-RPH
Gbar_A07_53897222	Gbar_A07	53897222	4.03	2022-RSFW
Gbar_A07_53906624	Gbar_A07	53906624	4.01	2022-RPH
Gbar_A07_53906624	Gbar_A07	53906624	4.03	2022-RSFW
Gbar_A07_53910836	Gbar_A07	53910836	4.02	2022-RPH
Gbar_A07_53910836	Gbar_A07	53910836	4.07	2022-RSFW
Gbar_A07_53914352	Gbar_A07	53914352	4.01	2022-RPH
Gbar_A07_53914352	Gbar_A07	53914352	4.03	2022-RSFW
Gbar_A07_53915429	Gbar_A07	53915429	4.01	2022-RPH
Gbar_A07_53915429	Gbar_A07	53915429	4.03	2022-RSFW
Gbar_A07_53991395	Gbar_A07	53991395	4.1	2022-RPH
Gbar_A07_53991395	Gbar_A07	53991395	4.12	2022-RSFW
Gbar_A07_53994363	Gbar_A07	53994363	4.01	2022-RPH
Gbar_A07_53994363	Gbar_A07	53994363	4.03	2022-RSFW
Gbar_A07_54053160	Gbar_A07	54053160	4.06	2022-RPH
Gbar_A07_54053160	Gbar_A07	54053160	4.23	2022-RSFW
Gbar_A07_54096442	Gbar_A07	54096442	4.09	2022-RPH
Gbar_A07_54096442	Gbar_A07	54096442	4.12	2022-RSFW
Gbar_A07_54100310	Gbar_A07	54100310	4.08	2022-RPH
Gbar_A07_54100310	Gbar_A07	54100310	4.01	2022-RSFW
Gbar_A07_54113198	Gbar_A07	54113198	4.01	2022-RPH
Gbar_A07_54113198	Gbar_A07	54113198	4.03	2022-RSFW
Gbar_A07_54121691	Gbar_A07	54121691	4.08	2022-RPH
Gbar_A07_54121691	Gbar_A07	54121691	4.01	2022-RSFW
Gbar_A07_54121778	Gbar_A07	54121778	4.08	2022-RPH
Gbar_A07_54121778	Gbar_A07	54121778	4.01	2022-RSFW
Gbar_A07_54129111	Gbar_A07	54129111	4.01	2022-RPH
Gbar_A07_54129111	Gbar_A07	54129111	4.03	2022-RSFW
Gbar_A07_54132756	Gbar_A07	54132756	4.89	2022-RPH
Gbar_A07_54132756	Gbar_A07	54132756	4.19	2022-RSFW
Gbar_A07_54132955	Gbar_A07	54132955	4.67	2022-RPH
Gbar_A07_54132955	Gbar_A07	54132955	4.25	2022-RSFW
Gbar_A07_54134200	Gbar_A07	54134200	4.01	2022-RPH
Gbar_A07_54134200	Gbar_A07	54134200	4.03	2022-RSFW
Gbar_A07_54141575	Gbar_A07	54141575	4.01	2022-RPH
Gbar_A07_54141575	Gbar_A07	54141575	4.03	2022-RSFW
Gbar_A07_54168247	Gbar_A07	54168247	4.01	2022-RPH
Gbar_A07_54168247	Gbar_A07	54168247	4.03	2022-RSFW
Gbar_A07_54182748	Gbar_A07	54182748	4.01	2022-RPH
Gbar_A07_54182748	Gbar_A07	54182748	4.03	2022-RSFW
Gbar_A07_54202771	Gbar_A07	54202771	4.01	2022-RPH
Gbar_A07_54202771	Gbar_A07	54202771	4.03	2022-RSFW
Gbar_A07_54243790	Gbar_A07	54243790	4.01	2022-RPH
Gbar_A07_54243790	Gbar_A07	54243790	4.03	2022-RSFW
Gbar_A07_54269070	Gbar_A07	54269070	4.01	2022-RPH
Gbar_A07_54269070	Gbar_A07	54269070	4.03	2022-RSFW
Gbar_A07_54732291	Gbar_A07	54732291	4.01	2022-RPH
Gbar_A07_54732291	Gbar_A07	54732291	4.03	2022-RSFW
Gbar_A07_54737112	Gbar_A07	54737112	4.01	2022-RPH
Gbar_A07_54737112	Gbar_A07	54737112	4.03	2022-RSFW
Gbar_A07_54739071	Gbar_A07	54739071	4.01	2022-RPH
Gbar_A07_54739071	Gbar_A07	54739071	4.03	2022-RSFW
Gbar_A07_54744754	Gbar_A07	54744754	4.01	2022-RPH
Gbar_A07_54744754	Gbar_A07	54744754	4.03	2022-RSFW
Gbar_A07_54748438	Gbar_A07	54748438	4.01	2022-RPH
Gbar_A07_54748438	Gbar_A07	54748438	4.03	2022-RSFW
Gbar_A07_54749481	Gbar_A07	54749481	5.13	2022-RPH
Gbar_A07_54749481	Gbar_A07	54749481	4.05	2022-RSFW
Gbar_A07_54753040	Gbar_A07	54753040	4.01	2022-RPH
Gbar_A07_54753040	Gbar_A07	54753040	4.03	2022-RSFW
Gbar_A07_54757930	Gbar_A07	54757930	4.01	2022-RPH
Gbar_A07_54757930	Gbar_A07	54757930	4.03	2022-RSFW
Gbar_A07_54759644	Gbar_A07	54759644	4.01	2022-RPH
Gbar_A07_54759644	Gbar_A07	54759644	4.03	2022-RSFW
Gbar_A07_54776214	Gbar_A07	54776214	4.01	2022-RPH
Gbar_A07_54776214	Gbar_A07	54776214	4.03	2022-RSFW
Gbar_A07_54780289	Gbar_A07	54780289	4.41	2022-RPH
Gbar_A07_54780289	Gbar_A07	54780289	4.35	2022-RSFW
Gbar_A07_54819479	Gbar_A07	54819479	4.01	2022-RPH
Gbar_A07_54819479	Gbar_A07	54819479	4.03	2022-RSFW
Gbar_A07_54833017	Gbar_A07	54833017	4.01	2022-RPH
Gbar_A07_54833017	Gbar_A07	54833017	4.03	2022-RSFW
Gbar_A07_54861952	Gbar_A07	54861952	4.01	2022-RPH
Gbar_A07_54861952	Gbar_A07	54861952	4.03	2022-RSFW
Gbar_A07_54870451	Gbar_A07	54870451	4.14	2022-RPH
Gbar_A07_54870451	Gbar_A07	54870451	4.05	2022-RSFW
Gbar_A07_54877988	Gbar_A07	54877988	4.01	2022-RPH
Gbar_A07_54877988	Gbar_A07	54877988	4.03	2022-RSFW
Gbar_A07_54880357	Gbar_A07	54880357	4.01	2022-RPH
Gbar_A07_54880357	Gbar_A07	54880357	4.03	2022-RSFW
Gbar_A07_54889764	Gbar_A07	54889764	4.01	2022-RPH
Gbar_A07_54889764	Gbar_A07	54889764	4.03	2022-RSFW
Gbar_A07_54890134	Gbar_A07	54890134	4.26	2022-RPH
Gbar_A07_54890134	Gbar_A07	54890134	4.39	2022-RSFW
Gbar_A07_54917848	Gbar_A07	54917848	4.01	2022-RPH
Gbar_A07_54917848	Gbar_A07	54917848	4.03	2022-RSFW
Gbar_A07_54924181	Gbar_A07	54924181	4.03	2022-RPH
Gbar_A07_54924181	Gbar_A07	54924181	4.03	2022-RSFW
Gbar_A07_54942896	Gbar_A07	54942896	4.01	2022-RPH
Gbar_A07_54942896	Gbar_A07	54942896	4.03	2022-RSFW
Gbar_A07_54946783	Gbar_A07	54946783	4.01	2022-RPH
Gbar_A07_54946783	Gbar_A07	54946783	4.03	2022-RSFW
Gbar_A07_54948930	Gbar_A07	54948930	4.01	2022-RPH
Gbar_A07_54948930	Gbar_A07	54948930	4.03	2022-RSFW
Gbar_A07_54955550	Gbar_A07	54955550	4.01	2022-RPH
Gbar_A07_54955550	Gbar_A07	54955550	4.03	2022-RSFW
Gbar_A07_54983909	Gbar_A07	54983909	4.01	2022-RPH
Gbar_A07_54983909	Gbar_A07	54983909	4.03	2022-RSFW
Gbar_A07_54987986	Gbar_A07	54987986	4.01	2022-RPH
Gbar_A07_54987986	Gbar_A07	54987986	4.03	2022-RSFW
Gbar_A07_54989247	Gbar_A07	54989247	4.01	2022-RPH
Gbar_A07_54989247	Gbar_A07	54989247	4.03	2022-RSFW
Gbar_A07_55009842	Gbar_A07	55009842	4.01	2022-RPH
Gbar_A07_55009842	Gbar_A07	55009842	4.03	2022-RSFW
Gbar_A07_55014947	Gbar_A07	55014947	4.01	2022-RPH
Gbar_A07_55014947	Gbar_A07	55014947	4.03	2022-RSFW
Gbar_A07_55023496	Gbar_A07	55023496	4.08	2022-RPH
Gbar_A07_55023496	Gbar_A07	55023496	4.01	2022-RSFW
Gbar_A07_55026931	Gbar_A07	55026931	4.01	2022-RPH
Gbar_A07_55026931	Gbar_A07	55026931	4.03	2022-RSFW
Gbar_A07_55027447	Gbar_A07	55027447	4.01	2022-RPH
Gbar_A07_55027447	Gbar_A07	55027447	4.03	2022-RSFW
Gbar_A07_55030739	Gbar_A07	55030739	4.01	2022-RPH
Gbar_A07_55030739	Gbar_A07	55030739	4.03	2022-RSFW
Gbar_A07_55031328	Gbar_A07	55031328	4.01	2022-RPH
Gbar_A07_55031328	Gbar_A07	55031328	4.03	2022-RSFW
Gbar_A07_55091458	Gbar_A07	55091458	4.1	2022-RPH
Gbar_A07_55091458	Gbar_A07	55091458	4.1	2022-RSFW
Gbar_A07_55098056	Gbar_A07	55098056	4.01	2022-RPH
Gbar_A07_55098056	Gbar_A07	55098056	4.03	2022-RSFW
Gbar_A07_55105400	Gbar_A07	55105400	4.01	2022-RPH
Gbar_A07_55105400	Gbar_A07	55105400	4.03	2022-RSFW
Gbar_A07_55105726	Gbar_A07	55105726	4.01	2022-RPH
Gbar_A07_55105726	Gbar_A07	55105726	4.03	2022-RSFW
Gbar_A07_55118498	Gbar_A07	55118498	4.01	2022-RPH
Gbar_A07_55118498	Gbar_A07	55118498	4.03	2022-RSFW
Gbar_A07_55122852	Gbar_A07	55122852	4.01	2022-RPH
Gbar_A07_55122852	Gbar_A07	55122852	4.03	2022-RSFW
Gbar_A07_55124008	Gbar_A07	55124008	4.01	2022-RPH
Gbar_A07_55124008	Gbar_A07	55124008	4.03	2022-RSFW
Gbar_A07_55132203	Gbar_A07	55132203	4.01	2022-RPH
Gbar_A07_55132203	Gbar_A07	55132203	4.03	2022-RSFW
Gbar_A07_55147613	Gbar_A07	55147613	4.01	2022-RPH
Gbar_A07_55147613	Gbar_A07	55147613	4.03	2022-RSFW
Gbar_A07_55166443	Gbar_A07	55166443	4.01	2022-RPH
Gbar_A07_55166443	Gbar_A07	55166443	4.03	2022-RSFW
Gbar_A07_55177872	Gbar_A07	55177872	4.01	2022-RPH
Gbar_A07_55177872	Gbar_A07	55177872	4.03	2022-RSFW
Gbar_A07_55194539	Gbar_A07	55194539	4.01	2022-RPH
Gbar_A07_55194539	Gbar_A07	55194539	4.03	2022-RSFW
Gbar_A07_55206457	Gbar_A07	55206457	4.01	2022-RPH
Gbar_A07_55206457	Gbar_A07	55206457	4.03	2022-RSFW
Gbar_A07_55209766	Gbar_A07	55209766	4.01	2022-RPH
Gbar_A07_55209766	Gbar_A07	55209766	4.03	2022-RSFW
Gbar_A07_55212130	Gbar_A07	55212130	4.01	2022-RPH
Gbar_A07_55212130	Gbar_A07	55212130	4.03	2022-RSFW
Gbar_A07_55213621	Gbar_A07	55213621	4.01	2022-RPH
Gbar_A07_55213621	Gbar_A07	55213621	4.03	2022-RSFW
Gbar_A07_55227109	Gbar_A07	55227109	4.01	2022-RPH
Gbar_A07_55227109	Gbar_A07	55227109	4.03	2022-RSFW
Gbar_A07_55233678	Gbar_A07	55233678	4.01	2022-RPH
Gbar_A07_55233678	Gbar_A07	55233678	4.03	2022-RSFW
Gbar_A07_55238259	Gbar_A07	55238259	4.01	2022-RPH
Gbar_A07_55238259	Gbar_A07	55238259	4.03	2022-RSFW
Gbar_A07_55242314	Gbar_A07	55242314	4.01	2022-RPH
Gbar_A07_55242314	Gbar_A07	55242314	4.03	2022-RSFW
Gbar_A07_55245507	Gbar_A07	55245507	4.01	2022-RPH
Gbar_A07_55245507	Gbar_A07	55245507	4.03	2022-RSFW
Gbar_A07_55245820	Gbar_A07	55245820	4.01	2022-RPH
Gbar_A07_55245820	Gbar_A07	55245820	4.03	2022-RSFW
Gbar_A07_55248185	Gbar_A07	55248185	4.01	2022-RPH
Gbar_A07_55248185	Gbar_A07	55248185	4.02	2022-RSFW
Gbar_A07_55257049	Gbar_A07	55257049	4.01	2022-RPH
Gbar_A07_55257049	Gbar_A07	55257049	4.03	2022-RSFW
Gbar_A07_55258491	Gbar_A07	55258491	4.01	2022-RPH
Gbar_A07_55258491	Gbar_A07	55258491	4.03	2022-RSFW
Gbar_A07_55260130	Gbar_A07	55260130	4.01	2022-RPH
Gbar_A07_55260130	Gbar_A07	55260130	4.03	2022-RSFW
Gbar_A07_55271744	Gbar_A07	55271744	4.01	2022-RPH
Gbar_A07_55271744	Gbar_A07	55271744	4.03	2022-RSFW
Gbar_A07_55280747	Gbar_A07	55280747	4.01	2022-RPH
Gbar_A07_55280747	Gbar_A07	55280747	4.03	2022-RSFW
Gbar_A07_55286987	Gbar_A07	55286987	4.01	2022-RPH
Gbar_A07_55286987	Gbar_A07	55286987	4.03	2022-RSFW
Gbar_A07_55288537	Gbar_A07	55288537	4.01	2022-RPH
Gbar_A07_55288537	Gbar_A07	55288537	4.03	2022-RSFW
Gbar_A07_55300824	Gbar_A07	55300824	4.01	2022-RPH
Gbar_A07_55300824	Gbar_A07	55300824	4.03	2022-RSFW
Gbar_A07_55305806	Gbar_A07	55305806	4.22	2022-RPH
Gbar_A07_55305806	Gbar_A07	55305806	4.63	2022-RSFW
Gbar_A07_55323967	Gbar_A07	55323967	4.01	2022-RPH
Gbar_A07_55323967	Gbar_A07	55323967	4.03	2022-RSFW
Gbar_A07_55323984	Gbar_A07	55323984	4.01	2022-RPH
Gbar_A07_55323984	Gbar_A07	55323984	4.03	2022-RSFW
Gbar_A07_55330342	Gbar_A07	55330342	4.01	2022-RPH
Gbar_A07_55330342	Gbar_A07	55330342	4.03	2022-RSFW
Gbar_A07_55366586	Gbar_A07	55366586	4.01	2022-RPH
Gbar_A07_55366586	Gbar_A07	55366586	4.03	2022-RSFW
Gbar_A07_55369842	Gbar_A07	55369842	4.01	2022-RPH
Gbar_A07_55369842	Gbar_A07	55369842	4.03	2022-RSFW
Gbar_A07_55372521	Gbar_A07	55372521	4.01	2022-RPH
Gbar_A07_55372521	Gbar_A07	55372521	4.03	2022-RSFW
Gbar_A07_55383093	Gbar_A07	55383093	4.01	2022-RPH
Gbar_A07_55383093	Gbar_A07	55383093	4.03	2022-RSFW
Gbar_A07_55401372	Gbar_A07	55401372	4.01	2022-RPH
Gbar_A07_55401372	Gbar_A07	55401372	4.03	2022-RSFW
Gbar_A07_55412553	Gbar_A07	55412553	4.01	2022-RPH
Gbar_A07_55412553	Gbar_A07	55412553	4.03	2022-RSFW
Gbar_A07_55414276	Gbar_A07	55414276	4.01	2022-RPH
Gbar_A07_55414276	Gbar_A07	55414276	4.03	2022-RSFW
Gbar_A07_55420364	Gbar_A07	55420364	4.01	2022-RPH
Gbar_A07_55420364	Gbar_A07	55420364	4.03	2022-RSFW
Gbar_A07_55430250	Gbar_A07	55430250	4.07	2022-RPH
Gbar_A07_55430250	Gbar_A07	55430250	4.05	2022-RSFW
Gbar_A07_55433215	Gbar_A07	55433215	4.01	2022-RPH
Gbar_A07_55433215	Gbar_A07	55433215	4.03	2022-RSFW
Gbar_A07_55438414	Gbar_A07	55438414	4.08	2022-RPH
Gbar_A07_55438414	Gbar_A07	55438414	4.01	2022-RSFW
Gbar_A07_55439557	Gbar_A07	55439557	4.07	2022-RPH
Gbar_A07_55439557	Gbar_A07	55439557	4.07	2022-RSFW
Gbar_A07_55440165	Gbar_A07	55440165	4.61	2022-RPH
Gbar_A07_55440165	Gbar_A07	55440165	4.98	2022-RSFW
Gbar_A07_55454773	Gbar_A07	55454773	4.01	2022-RPH
Gbar_A07_55454773	Gbar_A07	55454773	4.03	2022-RSFW
Gbar_A07_55461993	Gbar_A07	55461993	4.01	2022-RPH
Gbar_A07_55461993	Gbar_A07	55461993	4.03	2022-RSFW
Gbar_A07_55462374	Gbar_A07	55462374	4.01	2022-RPH
Gbar_A07_55462374	Gbar_A07	55462374	4.03	2022-RSFW
Gbar_A07_55463304	Gbar_A07	55463304	4.01	2022-RPH
Gbar_A07_55463304	Gbar_A07	55463304	4.03	2022-RSFW
Gbar_A07_55466494	Gbar_A07	55466494	4.01	2022-RPH
Gbar_A07_55466494	Gbar_A07	55466494	4.03	2022-RSFW
Gbar_A07_55513665	Gbar_A07	55513665	4.01	2022-RPH
Gbar_A07_55513665	Gbar_A07	55513665	4.03	2022-RSFW
Gbar_A07_55522106	Gbar_A07	55522106	4.01	2022-RPH
Gbar_A07_55522106	Gbar_A07	55522106	4.03	2022-RSFW
Gbar_A07_55548986	Gbar_A07	55548986	4.01	2022-RPH
Gbar_A07_55548986	Gbar_A07	55548986	4.03	2022-RSFW
Gbar_A07_55549189	Gbar_A07	55549189	4.01	2022-RPH
Gbar_A07_55549189	Gbar_A07	55549189	4.03	2022-RSFW
Gbar_A07_55554580	Gbar_A07	55554580	4.01	2022-RPH
Gbar_A07_55554580	Gbar_A07	55554580	4.03	2022-RSFW
Gbar_A07_55562977	Gbar_A07	55562977	4.01	2022-RPH
Gbar_A07_55562977	Gbar_A07	55562977	4.03	2022-RSFW
Gbar_A07_55563410	Gbar_A07	55563410	4.01	2022-RPH
Gbar_A07_55563410	Gbar_A07	55563410	4.03	2022-RSFW
Gbar_A07_55582582	Gbar_A07	55582582	4.01	2022-RPH
Gbar_A07_55582582	Gbar_A07	55582582	4.03	2022-RSFW
Gbar_A07_55598274	Gbar_A07	55598274	4.01	2022-RPH
Gbar_A07_55598274	Gbar_A07	55598274	4.03	2022-RSFW
Gbar_A07_55603826	Gbar_A07	55603826	4.01	2022-RPH
Gbar_A07_55603826	Gbar_A07	55603826	4.03	2022-RSFW
Gbar_A07_55604446	Gbar_A07	55604446	4.01	2022-RPH
Gbar_A07_55604446	Gbar_A07	55604446	4.03	2022-RSFW
Gbar_A07_55609743	Gbar_A07	55609743	4.01	2022-RPH
Gbar_A07_55609743	Gbar_A07	55609743	4.03	2022-RSFW
Gbar_A07_55612329	Gbar_A07	55612329	4.01	2022-RPH
Gbar_A07_55612329	Gbar_A07	55612329	4.03	2022-RSFW
Gbar_A07_55614477	Gbar_A07	55614477	4.01	2022-RPH
Gbar_A07_55614477	Gbar_A07	55614477	4.03	2022-RSFW
Gbar_A07_55705179	Gbar_A07	55705179	4.01	2022-RPH
Gbar_A07_55705179	Gbar_A07	55705179	4.03	2022-RSFW
Gbar_A07_55709619	Gbar_A07	55709619	4.01	2022-RPH
Gbar_A07_55709619	Gbar_A07	55709619	4.03	2022-RSFW
Gbar_A07_55712855	Gbar_A07	55712855	4.01	2022-RPH
Gbar_A07_55712855	Gbar_A07	55712855	4.03	2022-RSFW
Gbar_A07_55724079	Gbar_A07	55724079	4.01	2022-RPH
Gbar_A07_55724079	Gbar_A07	55724079	4.03	2022-RSFW
Gbar_A07_55740591	Gbar_A07	55740591	4.01	2022-RPH
Gbar_A07_55740591	Gbar_A07	55740591	4.03	2022-RSFW
Gbar_A07_55759174	Gbar_A07	55759174	4.01	2022-RPH
Gbar_A07_55759174	Gbar_A07	55759174	4.03	2022-RSFW
Gbar_A07_55766885	Gbar_A07	55766885	4.03	2022-RPH
Gbar_A07_55766885	Gbar_A07	55766885	4.03	2022-RSFW
Gbar_A07_55783337	Gbar_A07	55783337	4.01	2022-RPH
Gbar_A07_55783337	Gbar_A07	55783337	4.03	2022-RSFW
Gbar_A07_55792219	Gbar_A07	55792219	4.01	2022-RPH
Gbar_A07_55792219	Gbar_A07	55792219	4.03	2022-RSFW
Gbar_A07_55797764	Gbar_A07	55797764	4.01	2022-RPH
Gbar_A07_55797764	Gbar_A07	55797764	4.03	2022-RSFW
Gbar_A07_55800323	Gbar_A07	55800323	4.01	2022-RPH
Gbar_A07_55800323	Gbar_A07	55800323	4.03	2022-RSFW
Gbar_A07_55802956	Gbar_A07	55802956	4.01	2022-RPH
Gbar_A07_55802956	Gbar_A07	55802956	4.03	2022-RSFW
Gbar_A07_55814179	Gbar_A07	55814179	4.01	2022-RPH
Gbar_A07_55814179	Gbar_A07	55814179	4.03	2022-RSFW
Gbar_A07_55852444	Gbar_A07	55852444	4.01	2022-RPH
Gbar_A07_55852444	Gbar_A07	55852444	4.07	2022-RSFW
Gbar_A07_55860474	Gbar_A07	55860474	4.01	2022-RPH
Gbar_A07_55860474	Gbar_A07	55860474	4.03	2022-RSFW
Gbar_A07_55868975	Gbar_A07	55868975	4.01	2022-RPH
Gbar_A07_55868975	Gbar_A07	55868975	4.03	2022-RSFW
Gbar_A07_55882785	Gbar_A07	55882785	4.01	2022-RPH
Gbar_A07_55882785	Gbar_A07	55882785	4.03	2022-RSFW
Gbar_A07_55910458	Gbar_A07	55910458	4.01	2022-RPH
Gbar_A07_55910458	Gbar_A07	55910458	4.03	2022-RSFW
Gbar_A07_55913048	Gbar_A07	55913048	4.01	2022-RPH
Gbar_A07_55913048	Gbar_A07	55913048	4.03	2022-RSFW
Gbar_A07_55919350	Gbar_A07	55919350	5.52	2022-RPH
Gbar_A07_55919350	Gbar_A07	55919350	4.13	2022-RSFW
Gbar_A07_55933275	Gbar_A07	55933275	4.02	2022-RPH
Gbar_A07_55933275	Gbar_A07	55933275	4.01	2022-RSFW
Gbar_A07_55938528	Gbar_A07	55938528	4.01	2022-RPH
Gbar_A07_55938528	Gbar_A07	55938528	4.03	2022-RSFW
Gbar_A07_55941381	Gbar_A07	55941381	4.01	2022-RPH
Gbar_A07_55941381	Gbar_A07	55941381	4.03	2022-RSFW
Gbar_A07_55942908	Gbar_A07	55942908	4.01	2022-RPH
Gbar_A07_55942908	Gbar_A07	55942908	4.03	2022-RSFW
Gbar_A07_55943535	Gbar_A07	55943535	4.08	2022-RPH
Gbar_A07_55943535	Gbar_A07	55943535	4.01	2022-RSFW
Gbar_A07_55948179	Gbar_A07	55948179	4.01	2022-RPH
Gbar_A07_55948179	Gbar_A07	55948179	4.03	2022-RSFW
Gbar_A07_55951799	Gbar_A07	55951799	4.01	2022-RPH
Gbar_A07_55951799	Gbar_A07	55951799	4.03	2022-RSFW
Gbar_A07_55973437	Gbar_A07	55973437	4.01	2022-RPH
Gbar_A07_55973437	Gbar_A07	55973437	4.03	2022-RSFW
Gbar_A07_55976068	Gbar_A07	55976068	4.01	2022-RPH
Gbar_A07_55976068	Gbar_A07	55976068	4.03	2022-RSFW
Gbar_A07_55990735	Gbar_A07	55990735	4.01	2022-RPH
Gbar_A07_55990735	Gbar_A07	55990735	4.03	2022-RSFW
Gbar_A07_55995123	Gbar_A07	55995123	4.01	2022-RPH
Gbar_A07_55995123	Gbar_A07	55995123	4.03	2022-RSFW
Gbar_A07_56002477	Gbar_A07	56002477	4.01	2022-RPH
Gbar_A07_56002477	Gbar_A07	56002477	4.03	2022-RSFW
Gbar_A07_56006558	Gbar_A07	56006558	4.01	2022-RPH
Gbar_A07_56006558	Gbar_A07	56006558	4.03	2022-RSFW
Gbar_A07_56007077	Gbar_A07	56007077	4.01	2022-RPH
Gbar_A07_56007077	Gbar_A07	56007077	4.03	2022-RSFW
Gbar_A07_56034122	Gbar_A07	56034122	4.01	2022-RPH
Gbar_A07_56034122	Gbar_A07	56034122	4.03	2022-RSFW
Gbar_A07_56039427	Gbar_A07	56039427	4.01	2022-RPH
Gbar_A07_56039427	Gbar_A07	56039427	4.03	2022-RSFW
Gbar_A07_56140897	Gbar_A07	56140897	4.01	2022-RPH
Gbar_A07_56140897	Gbar_A07	56140897	4.03	2022-RSFW
Gbar_A07_56145824	Gbar_A07	56145824	4.02	2022-RPH
Gbar_A07_56145824	Gbar_A07	56145824	4.06	2022-RSFW
Gbar_A07_56149623	Gbar_A07	56149623	4.01	2022-RPH
Gbar_A07_56149623	Gbar_A07	56149623	4.03	2022-RSFW
Gbar_A07_56160583	Gbar_A07	56160583	4.01	2022-RPH
Gbar_A07_56160583	Gbar_A07	56160583	4.03	2022-RSFW
Gbar_A07_56168895	Gbar_A07	56168895	4.01	2022-RPH
Gbar_A07_56168895	Gbar_A07	56168895	4.03	2022-RSFW
Gbar_A07_56204122	Gbar_A07	56204122	4.01	2022-RPH
Gbar_A07_56204122	Gbar_A07	56204122	4.03	2022-RSFW
Gbar_A07_56206005	Gbar_A07	56206005	4.01	2022-RPH
Gbar_A07_56206005	Gbar_A07	56206005	4.03	2022-RSFW
Gbar_A07_56211642	Gbar_A07	56211642	4.01	2022-RPH
Gbar_A07_56211642	Gbar_A07	56211642	4.03	2022-RSFW
Gbar_A07_56239611	Gbar_A07	56239611	4.01	2022-RPH
Gbar_A07_56239611	Gbar_A07	56239611	4.03	2022-RSFW
Gbar_A07_56256080	Gbar_A07	56256080	4.01	2022-RPH
Gbar_A07_56256080	Gbar_A07	56256080	4.03	2022-RSFW
Gbar_A07_56265517	Gbar_A07	56265517	4.01	2022-RPH
Gbar_A07_56265517	Gbar_A07	56265517	4.03	2022-RSFW
Gbar_A07_56266033	Gbar_A07	56266033	4.01	2022-RPH
Gbar_A07_56266033	Gbar_A07	56266033	4.03	2022-RSFW
Gbar_A07_56274332	Gbar_A07	56274332	4.08	2022-RPH
Gbar_A07_56274332	Gbar_A07	56274332	4.01	2022-RSFW
Gbar_A07_56279753	Gbar_A07	56279753	4.18	2022-RPH
Gbar_A07_56279753	Gbar_A07	56279753	4.14	2022-RSFW
Gbar_A07_56292741	Gbar_A07	56292741	4.01	2022-RPH
Gbar_A07_56292741	Gbar_A07	56292741	4.03	2022-RSFW
Gbar_A07_56305014	Gbar_A07	56305014	4.01	2022-RPH
Gbar_A07_56305014	Gbar_A07	56305014	4.03	2022-RSFW
Gbar_A07_56319464	Gbar_A07	56319464	4.01	2022-RPH
Gbar_A07_56319464	Gbar_A07	56319464	4.03	2022-RSFW
Gbar_A07_56320662	Gbar_A07	56320662	4.01	2022-RPH
Gbar_A07_56320662	Gbar_A07	56320662	4.03	2022-RSFW
Gbar_A07_56326095	Gbar_A07	56326095	4.01	2022-RPH
Gbar_A07_56326095	Gbar_A07	56326095	4.03	2022-RSFW
Gbar_A07_56328075	Gbar_A07	56328075	4.01	2022-RPH
Gbar_A07_56328075	Gbar_A07	56328075	4.03	2022-RSFW
Gbar_A07_56328396	Gbar_A07	56328396	4.01	2022-RPH
Gbar_A07_56328396	Gbar_A07	56328396	4.03	2022-RSFW
Gbar_A07_56355774	Gbar_A07	56355774	4.01	2022-RPH
Gbar_A07_56355774	Gbar_A07	56355774	4.03	2022-RSFW
Gbar_A07_56370836	Gbar_A07	56370836	4.01	2022-RPH
Gbar_A07_56370836	Gbar_A07	56370836	4.03	2022-RSFW
Gbar_A07_56376639	Gbar_A07	56376639	4.01	2022-RPH
Gbar_A07_56376639	Gbar_A07	56376639	4.03	2022-RSFW
Gbar_A07_56394025	Gbar_A07	56394025	4.01	2022-RPH
Gbar_A07_56394025	Gbar_A07	56394025	4.03	2022-RSFW
Gbar_A07_56394865	Gbar_A07	56394865	4.01	2022-RPH
Gbar_A07_56394865	Gbar_A07	56394865	4.03	2022-RSFW
Gbar_A07_56397369	Gbar_A07	56397369	4.01	2022-RPH
Gbar_A07_56397369	Gbar_A07	56397369	4.03	2022-RSFW
Gbar_A07_56400187	Gbar_A07	56400187	4.01	2022-RPH
Gbar_A07_56400187	Gbar_A07	56400187	4.03	2022-RSFW
Gbar_A07_56412999	Gbar_A07	56412999	4.01	2022-RPH
Gbar_A07_56412999	Gbar_A07	56412999	4.03	2022-RSFW
Gbar_A07_56414343	Gbar_A07	56414343	4.01	2022-RPH
Gbar_A07_56414343	Gbar_A07	56414343	4.01	2022-RSFW
Gbar_A07_56415069	Gbar_A07	56415069	4.01	2022-RPH
Gbar_A07_56415069	Gbar_A07	56415069	4.03	2022-RSFW
Gbar_A07_56416096	Gbar_A07	56416096	4.01	2022-RPH
Gbar_A07_56416096	Gbar_A07	56416096	4.03	2022-RSFW
Gbar_A07_56440003	Gbar_A07	56440003	4.01	2022-RPH
Gbar_A07_56440003	Gbar_A07	56440003	4.03	2022-RSFW
Gbar_A07_56441394	Gbar_A07	56441394	4.02	2022-RPH
Gbar_A07_56441394	Gbar_A07	56441394	4.06	2022-RSFW
Gbar_A07_56443465	Gbar_A07	56443465	4.01	2022-RPH
Gbar_A07_56443465	Gbar_A07	56443465	4.03	2022-RSFW
Gbar_A07_56450211	Gbar_A07	56450211	4.14	2022-RPH
Gbar_A07_56450211	Gbar_A07	56450211	4.05	2022-RSFW
Gbar_A07_56463224	Gbar_A07	56463224	4.01	2022-RPH
Gbar_A07_56463224	Gbar_A07	56463224	4.03	2022-RSFW
Gbar_A07_56522487	Gbar_A07	56522487	4.01	2022-RPH
Gbar_A07_56522487	Gbar_A07	56522487	4.03	2022-RSFW
Gbar_A07_56532607	Gbar_A07	56532607	4.01	2022-RPH
Gbar_A07_56532607	Gbar_A07	56532607	4.03	2022-RSFW
Gbar_A07_56538611	Gbar_A07	56538611	4.01	2022-RPH
Gbar_A07_56538611	Gbar_A07	56538611	4.03	2022-RSFW
Gbar_A07_56548440	Gbar_A07	56548440	4.01	2022-RPH
Gbar_A07_56548440	Gbar_A07	56548440	4.03	2022-RSFW
Gbar_A07_56558861	Gbar_A07	56558861	4.01	2022-RPH
Gbar_A07_56558861	Gbar_A07	56558861	4.03	2022-RSFW
Gbar_A07_56594610	Gbar_A07	56594610	4.6	2022-RPH
Gbar_A07_56594610	Gbar_A07	56594610	4.23	BLUE-RPH
Gbar_A07_56598309	Gbar_A07	56598309	4.01	2022-RPH
Gbar_A07_56598309	Gbar_A07	56598309	4.03	2022-RSFW
Gbar_A07_56618091	Gbar_A07	56618091	4.01	2022-RPH
Gbar_A07_56618091	Gbar_A07	56618091	4.03	2022-RSFW
Gbar_A07_56624710	Gbar_A07	56624710	4.01	2022-RPH
Gbar_A07_56624710	Gbar_A07	56624710	4.03	2022-RSFW
Gbar_A07_56632019	Gbar_A07	56632019	4.01	2022-RPH
Gbar_A07_56632019	Gbar_A07	56632019	4.03	2022-RSFW
Gbar_A07_56638730	Gbar_A07	56638730	4.01	2022-RPH
Gbar_A07_56638730	Gbar_A07	56638730	4.03	2022-RSFW
Gbar_A07_56641851	Gbar_A07	56641851	4.01	2022-RPH
Gbar_A07_56641851	Gbar_A07	56641851	4.03	2022-RSFW
Gbar_A07_56648301	Gbar_A07	56648301	4.01	2022-RPH
Gbar_A07_56648301	Gbar_A07	56648301	4.03	2022-RSFW
Gbar_A07_56656062	Gbar_A07	56656062	4.11	2022-RPH
Gbar_A07_56656062	Gbar_A07	56656062	4.16	2022-RSFW
Gbar_A07_56656186	Gbar_A07	56656186	4.01	2022-RPH
Gbar_A07_56656186	Gbar_A07	56656186	4.04	2022-RSFW
Gbar_A07_56669845	Gbar_A07	56669845	4.14	2022-RPH
Gbar_A07_56669845	Gbar_A07	56669845	4.05	2022-RSFW
Gbar_A07_56707585	Gbar_A07	56707585	4.01	2022-RPH
Gbar_A07_56707585	Gbar_A07	56707585	4.03	2022-RSFW
Gbar_A07_56729224	Gbar_A07	56729224	4.01	2022-RPH
Gbar_A07_56729224	Gbar_A07	56729224	4.03	2022-RSFW
Gbar_A07_56730298	Gbar_A07	56730298	4.01	2022-RPH
Gbar_A07_56730298	Gbar_A07	56730298	4.03	2022-RSFW
Gbar_A07_56732599	Gbar_A07	56732599	4.08	2022-RPH
Gbar_A07_56732599	Gbar_A07	56732599	4.01	2022-RSFW
Gbar_A07_56734808	Gbar_A07	56734808	4.01	2022-RPH
Gbar_A07_56734808	Gbar_A07	56734808	4.03	2022-RSFW
Gbar_A07_56740677	Gbar_A07	56740677	4.01	2022-RPH
Gbar_A07_56740677	Gbar_A07	56740677	4.03	2022-RSFW
Gbar_A07_56752538	Gbar_A07	56752538	4.01	2022-RPH
Gbar_A07_56752538	Gbar_A07	56752538	4.03	2022-RSFW
Gbar_A07_56768188	Gbar_A07	56768188	4.26	2022-RPH
Gbar_A07_56768188	Gbar_A07	56768188	4.39	2022-RSFW
Gbar_A07_56780333	Gbar_A07	56780333	4.01	2022-RPH
Gbar_A07_56780333	Gbar_A07	56780333	4.03	2022-RSFW
Gbar_A07_56790311	Gbar_A07	56790311	4.01	2022-RPH
Gbar_A07_56790311	Gbar_A07	56790311	4.03	2022-RSFW
Gbar_A07_56793313	Gbar_A07	56793313	4.01	2022-RPH
Gbar_A07_56793313	Gbar_A07	56793313	4.03	2022-RSFW
Gbar_A07_56794480	Gbar_A07	56794480	4.01	2022-RPH
Gbar_A07_56794480	Gbar_A07	56794480	4.03	2022-RSFW
Gbar_A07_56806868	Gbar_A07	56806868	4.01	2022-RPH
Gbar_A07_56806868	Gbar_A07	56806868	4.03	2022-RSFW
Gbar_A07_56807034	Gbar_A07	56807034	4.01	2022-RPH
Gbar_A07_56807034	Gbar_A07	56807034	4.03	2022-RSFW
Gbar_A07_56853785	Gbar_A07	56853785	4.01	2022-RPH
Gbar_A07_56853785	Gbar_A07	56853785	4.03	2022-RSFW
Gbar_A07_56864451	Gbar_A07	56864451	4.03	2022-RPH
Gbar_A07_56864451	Gbar_A07	56864451	4.12	2022-RSFW
Gbar_A07_56873990	Gbar_A07	56873990	4.01	2022-RPH
Gbar_A07_56873990	Gbar_A07	56873990	4.03	2022-RSFW
Gbar_A07_56882215	Gbar_A07	56882215	4.01	2022-RPH
Gbar_A07_56882215	Gbar_A07	56882215	4.03	2022-RSFW
Gbar_A07_56883684	Gbar_A07	56883684	4.06	2022-RPH
Gbar_A07_56883684	Gbar_A07	56883684	4.23	2022-RSFW
Gbar_A07_56889199	Gbar_A07	56889199	4.01	2022-RPH
Gbar_A07_56889199	Gbar_A07	56889199	4.03	2022-RSFW
Gbar_A07_56890324	Gbar_A07	56890324	4.01	2022-RPH
Gbar_A07_56890324	Gbar_A07	56890324	4.03	2022-RSFW
Gbar_A07_56923257	Gbar_A07	56923257	4.01	2022-RPH
Gbar_A07_56923257	Gbar_A07	56923257	4.03	2022-RSFW
Gbar_A07_56932400	Gbar_A07	56932400	4.01	2022-RPH
Gbar_A07_56932400	Gbar_A07	56932400	4.03	2022-RSFW
Gbar_A07_56932940	Gbar_A07	56932940	4.01	2022-RPH
Gbar_A07_56932940	Gbar_A07	56932940	4.02	2022-RSFW
Gbar_A07_56967780	Gbar_A07	56967780	4.01	2022-RPH
Gbar_A07_56967780	Gbar_A07	56967780	4.03	2022-RSFW
Gbar_A07_56996029	Gbar_A07	56996029	4.01	2022-RPH
Gbar_A07_56996029	Gbar_A07	56996029	4.03	2022-RSFW
Gbar_A07_56999254	Gbar_A07	56999254	4.01	2022-RPH
Gbar_A07_56999254	Gbar_A07	56999254	4.03	2022-RSFW
Gbar_A07_57008315	Gbar_A07	57008315	4.01	2022-RPH
Gbar_A07_57008315	Gbar_A07	57008315	4.03	2022-RSFW
Gbar_A07_57016560	Gbar_A07	57016560	4.01	2022-RPH
Gbar_A07_57016560	Gbar_A07	57016560	4.03	2022-RSFW
Gbar_A07_57018403	Gbar_A07	57018403	4.01	2022-RPH
Gbar_A07_57018403	Gbar_A07	57018403	4.03	2022-RSFW
Gbar_A07_57020459	Gbar_A07	57020459	4.01	2022-RPH
Gbar_A07_57020459	Gbar_A07	57020459	4.03	2022-RSFW
Gbar_A07_57034729	Gbar_A07	57034729	4.01	2022-RPH
Gbar_A07_57034729	Gbar_A07	57034729	4.03	2022-RSFW
Gbar_A07_57035347	Gbar_A07	57035347	4.01	2022-RPH
Gbar_A07_57035347	Gbar_A07	57035347	4.03	2022-RSFW
Gbar_A07_57037663	Gbar_A07	57037663	4.01	2022-RPH
Gbar_A07_57037663	Gbar_A07	57037663	4.03	2022-RSFW
Gbar_A07_57053984	Gbar_A07	57053984	4.01	2022-RPH
Gbar_A07_57053984	Gbar_A07	57053984	4.03	2022-RSFW
Gbar_A07_57061943	Gbar_A07	57061943	4.01	2022-RPH
Gbar_A07_57061943	Gbar_A07	57061943	4.03	2022-RSFW
Gbar_A07_57069522	Gbar_A07	57069522	4.01	2022-RPH
Gbar_A07_57069522	Gbar_A07	57069522	4.03	2022-RSFW
Gbar_A07_57069978	Gbar_A07	57069978	4.01	2022-RPH
Gbar_A07_57069978	Gbar_A07	57069978	4.03	2022-RSFW
Gbar_A07_57080522	Gbar_A07	57080522	4.01	2022-RPH
Gbar_A07_57080522	Gbar_A07	57080522	4.03	2022-RSFW
Gbar_A07_57100067	Gbar_A07	57100067	4.34	2022-RPH
Gbar_A07_57100067	Gbar_A07	57100067	4.39	2022-RSFW
Gbar_A07_57101615	Gbar_A07	57101615	4.01	2022-RPH
Gbar_A07_57101615	Gbar_A07	57101615	4.03	2022-RSFW
Gbar_A07_57113388	Gbar_A07	57113388	4.01	2022-RPH
Gbar_A07_57113388	Gbar_A07	57113388	4.03	2022-RSFW
Gbar_A07_57115726	Gbar_A07	57115726	4.01	2022-RPH
Gbar_A07_57115726	Gbar_A07	57115726	4.03	2022-RSFW
Gbar_A07_57158993	Gbar_A07	57158993	4.01	2022-RPH
Gbar_A07_57158993	Gbar_A07	57158993	4.03	2022-RSFW
Gbar_A07_57164418	Gbar_A07	57164418	4.01	2022-RPH
Gbar_A07_57164418	Gbar_A07	57164418	4.03	2022-RSFW
Gbar_A07_57165195	Gbar_A07	57165195	4.01	2022-RPH
Gbar_A07_57165195	Gbar_A07	57165195	4.03	2022-RSFW
Gbar_A07_57198438	Gbar_A07	57198438	4.08	2022-RPH
Gbar_A07_57198438	Gbar_A07	57198438	4.01	2022-RSFW
Gbar_A07_57198448	Gbar_A07	57198448	4.08	2022-RPH
Gbar_A07_57198448	Gbar_A07	57198448	4.01	2022-RSFW
Gbar_A07_57233228	Gbar_A07	57233228	4.08	2022-RPH
Gbar_A07_57233228	Gbar_A07	57233228	4.01	2022-RSFW
Gbar_A07_57240305	Gbar_A07	57240305	4.01	2022-RPH
Gbar_A07_57240305	Gbar_A07	57240305	4.03	2022-RSFW
Gbar_A07_57246937	Gbar_A07	57246937	4.01	2022-RPH
Gbar_A07_57246937	Gbar_A07	57246937	4.03	2022-RSFW
Gbar_A07_57250887	Gbar_A07	57250887	4.01	2022-RPH
Gbar_A07_57250887	Gbar_A07	57250887	4.03	2022-RSFW
Gbar_A07_57251265	Gbar_A07	57251265	4.01	2022-RPH
Gbar_A07_57251265	Gbar_A07	57251265	4.03	2022-RSFW
Gbar_A07_57256711	Gbar_A07	57256711	4.01	2022-RPH
Gbar_A07_57256711	Gbar_A07	57256711	4.03	2022-RSFW
Gbar_A07_57289266	Gbar_A07	57289266	4.12	2022-RPH
Gbar_A07_57289266	Gbar_A07	57289266	4.36	2022-RSFW
Gbar_A07_57305440	Gbar_A07	57305440	4.01	2022-RPH
Gbar_A07_57305440	Gbar_A07	57305440	4.03	2022-RSFW
Gbar_A07_57306495	Gbar_A07	57306495	4.01	2022-RPH
Gbar_A07_57306495	Gbar_A07	57306495	4.03	2022-RSFW
Gbar_A07_57311038	Gbar_A07	57311038	4.01	2022-RPH
Gbar_A07_57311038	Gbar_A07	57311038	4.03	2022-RSFW
Gbar_A07_57314232	Gbar_A07	57314232	4.01	2022-RPH
Gbar_A07_57314232	Gbar_A07	57314232	4.03	2022-RSFW
Gbar_A07_57330104	Gbar_A07	57330104	4.01	2022-RPH
Gbar_A07_57330104	Gbar_A07	57330104	4.03	2022-RSFW
Gbar_A07_57331777	Gbar_A07	57331777	4.01	2022-RPH
Gbar_A07_57331777	Gbar_A07	57331777	4.03	2022-RSFW
Gbar_A07_57337947	Gbar_A07	57337947	4.01	2022-RPH
Gbar_A07_57337947	Gbar_A07	57337947	4.03	2022-RSFW
Gbar_A07_57365847	Gbar_A07	57365847	4.26	2022-RPH
Gbar_A07_57365847	Gbar_A07	57365847	4.39	2022-RSFW
Gbar_A07_57370843	Gbar_A07	57370843	4.01	2022-RPH
Gbar_A07_57370843	Gbar_A07	57370843	4.03	2022-RSFW
Gbar_A07_57372298	Gbar_A07	57372298	4.01	2022-RPH
Gbar_A07_57372298	Gbar_A07	57372298	4.03	2022-RSFW
Gbar_A07_57386624	Gbar_A07	57386624	4.01	2022-RPH
Gbar_A07_57386624	Gbar_A07	57386624	4.03	2022-RSFW
Gbar_A07_57392392	Gbar_A07	57392392	4.01	2022-RPH
Gbar_A07_57392392	Gbar_A07	57392392	4.03	2022-RSFW
Gbar_A07_57405693	Gbar_A07	57405693	4.01	2022-RPH
Gbar_A07_57405693	Gbar_A07	57405693	4.03	2022-RSFW
Gbar_A07_57410960	Gbar_A07	57410960	4.01	2022-RPH
Gbar_A07_57410960	Gbar_A07	57410960	4.03	2022-RSFW
Gbar_A07_57445462	Gbar_A07	57445462	4.01	2022-RPH
Gbar_A07_57445462	Gbar_A07	57445462	4.03	2022-RSFW
Gbar_A07_57454460	Gbar_A07	57454460	4.01	2022-RPH
Gbar_A07_57454460	Gbar_A07	57454460	4.03	2022-RSFW
Gbar_A07_57462846	Gbar_A07	57462846	4.01	2022-RPH
Gbar_A07_57462846	Gbar_A07	57462846	4.03	2022-RSFW
Gbar_A07_57469058	Gbar_A07	57469058	4.01	2022-RPH
Gbar_A07_57469058	Gbar_A07	57469058	4.03	2022-RSFW
Gbar_A07_57476806	Gbar_A07	57476806	4.01	2022-RPH
Gbar_A07_57476806	Gbar_A07	57476806	4.03	2022-RSFW
Gbar_A07_57489099	Gbar_A07	57489099	4.01	2022-RPH
Gbar_A07_57489099	Gbar_A07	57489099	4.03	2022-RSFW
Gbar_A07_57489486	Gbar_A07	57489486	4.03	2022-RPH
Gbar_A07_57489486	Gbar_A07	57489486	4.08	2022-RSFW
Gbar_A07_57535885	Gbar_A07	57535885	4.01	2022-RPH
Gbar_A07_57535885	Gbar_A07	57535885	4.03	2022-RSFW
Gbar_A07_57552018	Gbar_A07	57552018	4	2022-RPH
Gbar_A07_57552018	Gbar_A07	57552018	4.1	2022-RSFW
Gbar_A07_57563259	Gbar_A07	57563259	4.08	2022-RPH
Gbar_A07_57563259	Gbar_A07	57563259	4.01	2022-RSFW
Gbar_A07_57573468	Gbar_A07	57573468	4.01	2022-RPH
Gbar_A07_57573468	Gbar_A07	57573468	4.03	2022-RSFW
Gbar_A07_57665464	Gbar_A07	57665464	4.01	2022-RPH
Gbar_A07_57665464	Gbar_A07	57665464	4.03	2022-RSFW
Gbar_A07_57699164	Gbar_A07	57699164	4.11	2022-RPH
Gbar_A07_57699164	Gbar_A07	57699164	4.06	2022-RSFW
Gbar_A07_57710127	Gbar_A07	57710127	4.01	2022-RPH
Gbar_A07_57710127	Gbar_A07	57710127	4.03	2022-RSFW
Gbar_A07_57710182	Gbar_A07	57710182	4.01	2022-RPH
Gbar_A07_57710182	Gbar_A07	57710182	4.03	2022-RSFW
Gbar_A07_57722634	Gbar_A07	57722634	4.03	2022-RPH
Gbar_A07_57722634	Gbar_A07	57722634	4.04	2022-RSFW
Gbar_A07_57738104	Gbar_A07	57738104	4.01	2022-RPH
Gbar_A07_57738104	Gbar_A07	57738104	4.03	2022-RSFW
Gbar_A07_57764346	Gbar_A07	57764346	4.01	2022-RPH
Gbar_A07_57764346	Gbar_A07	57764346	4.03	2022-RSFW
Gbar_A07_57772690	Gbar_A07	57772690	4.01	2022-RPH
Gbar_A07_57772690	Gbar_A07	57772690	4.03	2022-RSFW
Gbar_A07_57779893	Gbar_A07	57779893	4.08	2022-RPH
Gbar_A07_57779893	Gbar_A07	57779893	4.05	2022-RSFW
Gbar_A07_57781603	Gbar_A07	57781603	4.01	2022-RPH
Gbar_A07_57781603	Gbar_A07	57781603	4.03	2022-RSFW
Gbar_A07_57783875	Gbar_A07	57783875	4.01	2022-RPH
Gbar_A07_57783875	Gbar_A07	57783875	4.03	2022-RSFW
Gbar_A07_57793623	Gbar_A07	57793623	4.09	2022-RPH
Gbar_A07_57793623	Gbar_A07	57793623	4.12	2022-RSFW
Gbar_A07_57806181	Gbar_A07	57806181	4.01	2022-RPH
Gbar_A07_57806181	Gbar_A07	57806181	4.03	2022-RSFW
Gbar_A07_58452200	Gbar_A07	58452200	4.05	2022-RPH
Gbar_A07_58452200	Gbar_A07	58452200	4.09	2022-RSFW
Gbar_A07_58456991	Gbar_A07	58456991	4.01	2022-RPH
Gbar_A07_58456991	Gbar_A07	58456991	4.03	2022-RSFW
Gbar_A07_58470424	Gbar_A07	58470424	4.01	2022-RPH
Gbar_A07_58470424	Gbar_A07	58470424	4.03	2022-RSFW
Gbar_A07_58479574	Gbar_A07	58479574	4.01	2022-RPH
Gbar_A07_58479574	Gbar_A07	58479574	4.03	2022-RSFW
Gbar_A07_58480151	Gbar_A07	58480151	4.01	2022-RPH
Gbar_A07_58480151	Gbar_A07	58480151	4.03	2022-RSFW
Gbar_A07_58490889	Gbar_A07	58490889	4.01	2022-RPH
Gbar_A07_58490889	Gbar_A07	58490889	4.03	2022-RSFW
Gbar_A07_58494426	Gbar_A07	58494426	4.01	2022-RPH
Gbar_A07_58494426	Gbar_A07	58494426	4.03	2022-RSFW
Gbar_A07_58509034	Gbar_A07	58509034	5.2	2022-RPH
Gbar_A07_58509034	Gbar_A07	58509034	4.57	2022-RSFW
Gbar_A07_58520679	Gbar_A07	58520679	4.03	2022-RPH
Gbar_A07_58520679	Gbar_A07	58520679	4.03	2022-RSFW
Gbar_A07_58523458	Gbar_A07	58523458	4.01	2022-RPH
Gbar_A07_58523458	Gbar_A07	58523458	4.03	2022-RSFW
Gbar_A07_58550889	Gbar_A07	58550889	4.37	2022-RPH
Gbar_A07_58550889	Gbar_A07	58550889	4.38	2022-RSFW
Gbar_A07_58552339	Gbar_A07	58552339	4.01	2022-RPH
Gbar_A07_58552339	Gbar_A07	58552339	4.03	2022-RSFW
Gbar_A07_58552998	Gbar_A07	58552998	4.01	2022-RPH
Gbar_A07_58552998	Gbar_A07	58552998	4.03	2022-RSFW
Gbar_A07_58559200	Gbar_A07	58559200	4.01	2022-RPH
Gbar_A07_58559200	Gbar_A07	58559200	4.03	2022-RSFW
Gbar_A07_58581772	Gbar_A07	58581772	4.01	2022-RPH
Gbar_A07_58581772	Gbar_A07	58581772	4.03	2022-RSFW
Gbar_A07_58596959	Gbar_A07	58596959	4.01	2022-RPH
Gbar_A07_58596959	Gbar_A07	58596959	4.03	2022-RSFW
Gbar_A07_58608220	Gbar_A07	58608220	4.01	2022-RPH
Gbar_A07_58608220	Gbar_A07	58608220	4.03	2022-RSFW
Gbar_A07_58620513	Gbar_A07	58620513	4.01	2022-RPH
Gbar_A07_58620513	Gbar_A07	58620513	4.03	2022-RSFW
Gbar_A07_58631984	Gbar_A07	58631984	4.01	2022-RPH
Gbar_A07_58631984	Gbar_A07	58631984	4.03	2022-RSFW
Gbar_A07_58639630	Gbar_A07	58639630	4.01	2022-RPH
Gbar_A07_58639630	Gbar_A07	58639630	4.03	2022-RSFW
Gbar_A07_58657345	Gbar_A07	58657345	4.01	2022-RPH
Gbar_A07_58657345	Gbar_A07	58657345	4.03	2022-RSFW
Gbar_A07_58657670	Gbar_A07	58657670	4.01	2022-RPH
Gbar_A07_58657670	Gbar_A07	58657670	4.03	2022-RSFW
Gbar_A07_58660310	Gbar_A07	58660310	4.01	2022-RPH
Gbar_A07_58660310	Gbar_A07	58660310	4.03	2022-RSFW
Gbar_A07_58663936	Gbar_A07	58663936	4.01	2022-RPH
Gbar_A07_58663936	Gbar_A07	58663936	4.03	2022-RSFW
Gbar_A07_58667685	Gbar_A07	58667685	4.01	2022-RPH
Gbar_A07_58667685	Gbar_A07	58667685	4.03	2022-RSFW
Gbar_A07_58697528	Gbar_A07	58697528	4.01	2022-RPH
Gbar_A07_58697528	Gbar_A07	58697528	4.03	2022-RSFW
Gbar_A07_58703728	Gbar_A07	58703728	4	2022-RPH
Gbar_A07_58703728	Gbar_A07	58703728	4.05	2022-RSFW
Gbar_A07_58718350	Gbar_A07	58718350	4.01	2022-RPH
Gbar_A07_58718350	Gbar_A07	58718350	4.03	2022-RSFW
Gbar_A07_58722157	Gbar_A07	58722157	4.01	2022-RPH
Gbar_A07_58722157	Gbar_A07	58722157	4.03	2022-RSFW
Gbar_A07_58750406	Gbar_A07	58750406	4.01	2022-RPH
Gbar_A07_58750406	Gbar_A07	58750406	4.03	2022-RSFW
Gbar_A07_58752919	Gbar_A07	58752919	4.04	2022-RPH
Gbar_A07_58752919	Gbar_A07	58752919	4.11	2022-RSFW
Gbar_A07_58778482	Gbar_A07	58778482	4.01	2022-RPH
Gbar_A07_58778482	Gbar_A07	58778482	4.03	2022-RSFW
Gbar_A07_58788568	Gbar_A07	58788568	4.01	2022-RPH
Gbar_A07_58788568	Gbar_A07	58788568	4.03	2022-RSFW
Gbar_A07_58792147	Gbar_A07	58792147	4.01	2022-RPH
Gbar_A07_58792147	Gbar_A07	58792147	4.03	2022-RSFW
Gbar_A07_58797989	Gbar_A07	58797989	4.01	2022-RPH
Gbar_A07_58797989	Gbar_A07	58797989	4.03	2022-RSFW
Gbar_A07_58798320	Gbar_A07	58798320	4.01	2022-RPH
Gbar_A07_58798320	Gbar_A07	58798320	4.03	2022-RSFW
Gbar_A07_58799243	Gbar_A07	58799243	4.01	2022-RPH
Gbar_A07_58799243	Gbar_A07	58799243	4.03	2022-RSFW
Gbar_A07_58827554	Gbar_A07	58827554	4.01	2022-RPH
Gbar_A07_58827554	Gbar_A07	58827554	4.03	2022-RSFW
Gbar_A07_58827717	Gbar_A07	58827717	4.01	2022-RPH
Gbar_A07_58827717	Gbar_A07	58827717	4.03	2022-RSFW
Gbar_A07_58835377	Gbar_A07	58835377	4.01	2022-RPH
Gbar_A07_58835377	Gbar_A07	58835377	4.03	2022-RSFW
Gbar_A07_58836519	Gbar_A07	58836519	4.01	2022-RPH
Gbar_A07_58836519	Gbar_A07	58836519	4.03	2022-RSFW
Gbar_A07_58839937	Gbar_A07	58839937	4.01	2022-RPH
Gbar_A07_58839937	Gbar_A07	58839937	4.03	2022-RSFW
Gbar_A07_58857444	Gbar_A07	58857444	4.03	2022-RPH
Gbar_A07_58857444	Gbar_A07	58857444	4.03	2022-RSFW
Gbar_A07_58866362	Gbar_A07	58866362	4.01	2022-RPH
Gbar_A07_58866362	Gbar_A07	58866362	4.03	2022-RSFW
Gbar_A07_58874311	Gbar_A07	58874311	4.01	2022-RPH
Gbar_A07_58874311	Gbar_A07	58874311	4.03	2022-RSFW
Gbar_A07_58929879	Gbar_A07	58929879	4.09	2022-RPH
Gbar_A07_58929879	Gbar_A07	58929879	4.05	2022-RSFW
Gbar_A07_58959802	Gbar_A07	58959802	4.01	2022-RPH
Gbar_A07_58959802	Gbar_A07	58959802	4.03	2022-RSFW
Gbar_A07_58965967	Gbar_A07	58965967	4.01	2022-RPH
Gbar_A07_58965967	Gbar_A07	58965967	4.03	2022-RSFW
Gbar_A07_58979081	Gbar_A07	58979081	4.01	2022-RPH
Gbar_A07_58979081	Gbar_A07	58979081	4.03	2022-RSFW
Gbar_A07_58988296	Gbar_A07	58988296	4.01	2022-RPH
Gbar_A07_58988296	Gbar_A07	58988296	4.03	2022-RSFW
Gbar_A07_58989543	Gbar_A07	58989543	4.01	2022-RPH
Gbar_A07_58989543	Gbar_A07	58989543	4.03	2022-RSFW
Gbar_A07_58997883	Gbar_A07	58997883	4	2022-RPH
Gbar_A07_58997883	Gbar_A07	58997883	4.02	2022-RSFW
Gbar_A07_59004629	Gbar_A07	59004629	4.01	2022-RPH
Gbar_A07_59004629	Gbar_A07	59004629	4.03	2022-RSFW
Gbar_A07_59005895	Gbar_A07	59005895	4.01	2022-RPH
Gbar_A07_59005895	Gbar_A07	59005895	4.03	2022-RSFW
Gbar_A07_59008687	Gbar_A07	59008687	4.01	2022-RPH
Gbar_A07_59008687	Gbar_A07	59008687	4.03	2022-RSFW
Gbar_A07_59066704	Gbar_A07	59066704	4.01	2022-RPH
Gbar_A07_59066704	Gbar_A07	59066704	4.03	2022-RSFW
Gbar_A07_59070326	Gbar_A07	59070326	4.03	2022-RPH
Gbar_A07_59070326	Gbar_A07	59070326	4.08	2022-RSFW
Gbar_A07_59088601	Gbar_A07	59088601	4.01	2022-RPH
Gbar_A07_59088601	Gbar_A07	59088601	4.03	2022-RSFW
Gbar_A07_59106228	Gbar_A07	59106228	4.01	2022-RPH
Gbar_A07_59106228	Gbar_A07	59106228	4.03	2022-RSFW
Gbar_A07_59112541	Gbar_A07	59112541	4.01	2022-RPH
Gbar_A07_59112541	Gbar_A07	59112541	4.03	2022-RSFW
Gbar_A07_59123944	Gbar_A07	59123944	4.01	2022-RPH
Gbar_A07_59123944	Gbar_A07	59123944	4.03	2022-RSFW
Gbar_A07_59132264	Gbar_A07	59132264	4.01	2022-RPH
Gbar_A07_59132264	Gbar_A07	59132264	4.04	2022-RSFW
Gbar_A07_59134427	Gbar_A07	59134427	4.01	2022-RPH
Gbar_A07_59134427	Gbar_A07	59134427	4.03	2022-RSFW
Gbar_A07_59155283	Gbar_A07	59155283	4.01	2022-RPH
Gbar_A07_59155283	Gbar_A07	59155283	4.03	2022-RSFW
Gbar_A07_59160279	Gbar_A07	59160279	4.14	2022-RPH
Gbar_A07_59160279	Gbar_A07	59160279	4.05	2022-RSFW
Gbar_A07_59179045	Gbar_A07	59179045	4.01	2022-RPH
Gbar_A07_59179045	Gbar_A07	59179045	4.03	2022-RSFW
Gbar_A07_59179922	Gbar_A07	59179922	4.01	2022-RPH
Gbar_A07_59179922	Gbar_A07	59179922	4.03	2022-RSFW
Gbar_A07_59182448	Gbar_A07	59182448	4.01	2022-RPH
Gbar_A07_59182448	Gbar_A07	59182448	4.03	2022-RSFW
Gbar_A07_59185702	Gbar_A07	59185702	4.01	2022-RPH
Gbar_A07_59185702	Gbar_A07	59185702	4.03	2022-RSFW
Gbar_A07_59187471	Gbar_A07	59187471	4.01	2022-RPH
Gbar_A07_59187471	Gbar_A07	59187471	4.03	2022-RSFW
Gbar_A07_59196101	Gbar_A07	59196101	4.01	2022-RPH
Gbar_A07_59196101	Gbar_A07	59196101	4.03	2022-RSFW
Gbar_A07_59196842	Gbar_A07	59196842	4.06	2022-RPH
Gbar_A07_59196842	Gbar_A07	59196842	4.23	2022-RSFW
Gbar_A07_59198558	Gbar_A07	59198558	4.01	2022-RPH
Gbar_A07_59198558	Gbar_A07	59198558	4.03	2022-RSFW
Gbar_A07_59199208	Gbar_A07	59199208	4.01	2022-RPH
Gbar_A07_59199208	Gbar_A07	59199208	4.03	2022-RSFW
Gbar_A07_59199614	Gbar_A07	59199614	4.01	2022-RPH
Gbar_A07_59199614	Gbar_A07	59199614	4.03	2022-RSFW
Gbar_A07_59201931	Gbar_A07	59201931	4.01	2022-RPH
Gbar_A07_59201931	Gbar_A07	59201931	4.03	2022-RSFW
Gbar_A07_59204122	Gbar_A07	59204122	4.01	2022-RPH
Gbar_A07_59204122	Gbar_A07	59204122	4.03	2022-RSFW
Gbar_A07_59215321	Gbar_A07	59215321	4.01	2022-RPH
Gbar_A07_59215321	Gbar_A07	59215321	4.03	2022-RSFW
Gbar_A07_59218826	Gbar_A07	59218826	4.26	2022-RPH
Gbar_A07_59218826	Gbar_A07	59218826	4.39	2022-RSFW
Gbar_A07_59225021	Gbar_A07	59225021	4.01	2022-RPH
Gbar_A07_59225021	Gbar_A07	59225021	4.03	2022-RSFW
Gbar_A07_59225897	Gbar_A07	59225897	4.01	2022-RPH
Gbar_A07_59225897	Gbar_A07	59225897	4.03	2022-RSFW
Gbar_A07_59248314	Gbar_A07	59248314	4.01	2022-RPH
Gbar_A07_59248314	Gbar_A07	59248314	4.03	2022-RSFW
Gbar_A07_59249635	Gbar_A07	59249635	4.08	2022-RPH
Gbar_A07_59249635	Gbar_A07	59249635	4.01	2022-RSFW
Gbar_A07_59273607	Gbar_A07	59273607	4.01	2022-RPH
Gbar_A07_59273607	Gbar_A07	59273607	4.03	2022-RSFW
Gbar_A07_59346309	Gbar_A07	59346309	4.01	2022-RPH
Gbar_A07_59346309	Gbar_A07	59346309	4.03	2022-RSFW
Gbar_A07_59346811	Gbar_A07	59346811	4.01	2022-RPH
Gbar_A07_59346811	Gbar_A07	59346811	4.03	2022-RSFW
Gbar_A07_59360741	Gbar_A07	59360741	4.01	2022-RPH
Gbar_A07_59360741	Gbar_A07	59360741	4.03	2022-RSFW
Gbar_A07_59370834	Gbar_A07	59370834	4.16	2022-RPH
Gbar_A07_59370834	Gbar_A07	59370834	4.1	2022-RSFW
Gbar_A07_59375256	Gbar_A07	59375256	4.01	2022-RPH
Gbar_A07_59375256	Gbar_A07	59375256	4.03	2022-RSFW
Gbar_A07_59396202	Gbar_A07	59396202	4.01	2022-RPH
Gbar_A07_59396202	Gbar_A07	59396202	4.03	2022-RSFW
Gbar_A07_59408891	Gbar_A07	59408891	4.01	2022-RPH
Gbar_A07_59408891	Gbar_A07	59408891	4.03	2022-RSFW
Gbar_A07_59410661	Gbar_A07	59410661	4.01	2022-RPH
Gbar_A07_59410661	Gbar_A07	59410661	4.03	2022-RSFW
Gbar_A07_59411926	Gbar_A07	59411926	4.01	2022-RPH
Gbar_A07_59411926	Gbar_A07	59411926	4.03	2022-RSFW
Gbar_A07_59413230	Gbar_A07	59413230	4.01	2022-RPH
Gbar_A07_59413230	Gbar_A07	59413230	4.03	2022-RSFW
Gbar_A07_59414119	Gbar_A07	59414119	4.01	2022-RPH
Gbar_A07_59414119	Gbar_A07	59414119	4.03	2022-RSFW
Gbar_A07_59429133	Gbar_A07	59429133	4.01	2022-RPH
Gbar_A07_59429133	Gbar_A07	59429133	4.03	2022-RSFW
Gbar_A07_59429522	Gbar_A07	59429522	4.01	2022-RPH
Gbar_A07_59429522	Gbar_A07	59429522	4.03	2022-RSFW
Gbar_A07_59441632	Gbar_A07	59441632	4.01	2022-RPH
Gbar_A07_59441632	Gbar_A07	59441632	4.03	2022-RSFW
Gbar_A07_59447619	Gbar_A07	59447619	4.01	2022-RPH
Gbar_A07_59447619	Gbar_A07	59447619	4.03	2022-RSFW
Gbar_A07_59456037	Gbar_A07	59456037	4.01	2022-RPH
Gbar_A07_59456037	Gbar_A07	59456037	4.03	2022-RSFW
Gbar_A07_59459207	Gbar_A07	59459207	4.05	2022-RPH
Gbar_A07_59459207	Gbar_A07	59459207	4.11	2022-RSFW
Gbar_A07_59476527	Gbar_A07	59476527	4.01	2022-RPH
Gbar_A07_59476527	Gbar_A07	59476527	4.03	2022-RSFW
Gbar_A07_59482532	Gbar_A07	59482532	4.01	2022-RPH
Gbar_A07_59482532	Gbar_A07	59482532	4.03	2022-RSFW
Gbar_A07_59484559	Gbar_A07	59484559	4.01	2022-RPH
Gbar_A07_59484559	Gbar_A07	59484559	4.03	2022-RSFW
Gbar_A07_59490006	Gbar_A07	59490006	4.08	2022-RPH
Gbar_A07_59490006	Gbar_A07	59490006	4.01	2022-RSFW
Gbar_A07_59491902	Gbar_A07	59491902	4.01	2022-RPH
Gbar_A07_59491902	Gbar_A07	59491902	4.03	2022-RSFW
Gbar_A07_59496587	Gbar_A07	59496587	4.01	2022-RPH
Gbar_A07_59496587	Gbar_A07	59496587	4.03	2022-RSFW
Gbar_A07_59499770	Gbar_A07	59499770	4.01	2022-RPH
Gbar_A07_59499770	Gbar_A07	59499770	4.03	2022-RSFW
Gbar_A07_59524847	Gbar_A07	59524847	4.01	2022-RPH
Gbar_A07_59524847	Gbar_A07	59524847	4.03	2022-RSFW
Gbar_A07_59539195	Gbar_A07	59539195	4.01	2022-RPH
Gbar_A07_59539195	Gbar_A07	59539195	4.03	2022-RSFW
Gbar_A07_59550226	Gbar_A07	59550226	4.01	2022-RPH
Gbar_A07_59550226	Gbar_A07	59550226	4.03	2022-RSFW
Gbar_A07_59565132	Gbar_A07	59565132	4.01	2022-RPH
Gbar_A07_59565132	Gbar_A07	59565132	4.03	2022-RSFW
Gbar_A07_59565945	Gbar_A07	59565945	4.01	2022-RPH
Gbar_A07_59565945	Gbar_A07	59565945	4.03	2022-RSFW
Gbar_A07_59568069	Gbar_A07	59568069	4.01	2022-RPH
Gbar_A07_59568069	Gbar_A07	59568069	4.03	2022-RSFW
Gbar_A07_59568242	Gbar_A07	59568242	4.01	2022-RPH
Gbar_A07_59568242	Gbar_A07	59568242	4.03	2022-RSFW
Gbar_A07_59577160	Gbar_A07	59577160	4.01	2022-RPH
Gbar_A07_59577160	Gbar_A07	59577160	4.03	2022-RSFW
Gbar_A07_59579526	Gbar_A07	59579526	4.01	2022-RPH
Gbar_A07_59579526	Gbar_A07	59579526	4.03	2022-RSFW
Gbar_A07_59579751	Gbar_A07	59579751	4.01	2022-RPH
Gbar_A07_59579751	Gbar_A07	59579751	4.03	2022-RSFW
Gbar_A07_59607164	Gbar_A07	59607164	4.01	2022-RPH
Gbar_A07_59607164	Gbar_A07	59607164	4.03	2022-RSFW
Gbar_A07_59626048	Gbar_A07	59626048	4.01	2022-RPH
Gbar_A07_59626048	Gbar_A07	59626048	4.03	2022-RSFW
Gbar_A07_59656314	Gbar_A07	59656314	4.01	2022-RPH
Gbar_A07_59656314	Gbar_A07	59656314	4.03	2022-RSFW
Gbar_A07_59659745	Gbar_A07	59659745	4.01	2022-RPH
Gbar_A07_59659745	Gbar_A07	59659745	4.03	2022-RSFW
Gbar_A07_59663314	Gbar_A07	59663314	4.01	2022-RPH
Gbar_A07_59663314	Gbar_A07	59663314	4.03	2022-RSFW
Gbar_A07_59666429	Gbar_A07	59666429	4.01	2022-RPH
Gbar_A07_59666429	Gbar_A07	59666429	4.03	2022-RSFW
Gbar_A07_59701151	Gbar_A07	59701151	4.01	2022-RPH
Gbar_A07_59701151	Gbar_A07	59701151	4.03	2022-RSFW
Gbar_A07_59708329	Gbar_A07	59708329	4.01	2022-RPH
Gbar_A07_59708329	Gbar_A07	59708329	4.03	2022-RSFW
Gbar_A07_59708973	Gbar_A07	59708973	4.01	2022-RPH
Gbar_A07_59708973	Gbar_A07	59708973	4.03	2022-RSFW
Gbar_A07_59713429	Gbar_A07	59713429	4.01	2022-RPH
Gbar_A07_59713429	Gbar_A07	59713429	4.03	2022-RSFW
Gbar_A07_59720997	Gbar_A07	59720997	4.01	2022-RPH
Gbar_A07_59720997	Gbar_A07	59720997	4.03	2022-RSFW
Gbar_A07_59722063	Gbar_A07	59722063	4.01	2022-RPH
Gbar_A07_59722063	Gbar_A07	59722063	4.03	2022-RSFW
Gbar_A07_59731380	Gbar_A07	59731380	4.01	2022-RPH
Gbar_A07_59731380	Gbar_A07	59731380	4.03	2022-RSFW
Gbar_A07_59741445	Gbar_A07	59741445	4.01	2022-RPH
Gbar_A07_59741445	Gbar_A07	59741445	4.03	2022-RSFW
Gbar_A07_59744016	Gbar_A07	59744016	4.01	2022-RPH
Gbar_A07_59744016	Gbar_A07	59744016	4.03	2022-RSFW
Gbar_A07_59754144	Gbar_A07	59754144	4.01	2022-RPH
Gbar_A07_59754144	Gbar_A07	59754144	4.03	2022-RSFW
Gbar_A07_59759117	Gbar_A07	59759117	4.01	2022-RPH
Gbar_A07_59759117	Gbar_A07	59759117	4.03	2022-RSFW
Gbar_A07_59766367	Gbar_A07	59766367	4.01	2022-RPH
Gbar_A07_59766367	Gbar_A07	59766367	4.03	2022-RSFW
Gbar_A07_59776772	Gbar_A07	59776772	4.18	2022-RPH
Gbar_A07_59776772	Gbar_A07	59776772	4.29	2022-RSFW
Gbar_A07_59784218	Gbar_A07	59784218	4.01	2022-RPH
Gbar_A07_59784218	Gbar_A07	59784218	4.03	2022-RSFW
Gbar_A07_59784659	Gbar_A07	59784659	4.01	2022-RPH
Gbar_A07_59784659	Gbar_A07	59784659	4.03	2022-RSFW
Gbar_A07_59788044	Gbar_A07	59788044	4.01	2022-RPH
Gbar_A07_59788044	Gbar_A07	59788044	4.03	2022-RSFW
Gbar_A07_59788904	Gbar_A07	59788904	4.01	2022-RPH
Gbar_A07_59788904	Gbar_A07	59788904	4.03	2022-RSFW
Gbar_A07_59789697	Gbar_A07	59789697	4.01	2022-RPH
Gbar_A07_59789697	Gbar_A07	59789697	4.03	2022-RSFW
Gbar_A07_59820212	Gbar_A07	59820212	4.01	2022-RPH
Gbar_A07_59820212	Gbar_A07	59820212	4.03	2022-RSFW
Gbar_A07_59823490	Gbar_A07	59823490	4.01	2022-RPH
Gbar_A07_59823490	Gbar_A07	59823490	4.03	2022-RSFW
Gbar_A07_59904545	Gbar_A07	59904545	4.01	2022-RPH
Gbar_A07_59904545	Gbar_A07	59904545	4.03	2022-RSFW
Gbar_A07_59913400	Gbar_A07	59913400	4.01	2022-RPH
Gbar_A07_59913400	Gbar_A07	59913400	4.03	2022-RSFW
Gbar_A07_59944321	Gbar_A07	59944321	4.01	2022-RPH
Gbar_A07_59944321	Gbar_A07	59944321	4.03	2022-RSFW
Gbar_A07_59955891	Gbar_A07	59955891	4.01	2022-RPH
Gbar_A07_59955891	Gbar_A07	59955891	4.03	2022-RSFW
Gbar_A07_59961379	Gbar_A07	59961379	4.01	2022-RPH
Gbar_A07_59961379	Gbar_A07	59961379	4.03	2022-RSFW
Gbar_A07_59990649	Gbar_A07	59990649	4.14	2022-RPH
Gbar_A07_59990649	Gbar_A07	59990649	4.2	2022-RSFW
Gbar_A07_59993784	Gbar_A07	59993784	4.01	2022-RPH
Gbar_A07_59993784	Gbar_A07	59993784	4.03	2022-RSFW
Gbar_A07_60014839	Gbar_A07	60014839	4.08	2022-RPH
Gbar_A07_60014839	Gbar_A07	60014839	4.01	2022-RSFW
Gbar_A07_60021012	Gbar_A07	60021012	4.01	2022-RPH
Gbar_A07_60021012	Gbar_A07	60021012	4.03	2022-RSFW
Gbar_A07_60029258	Gbar_A07	60029258	4.01	2022-RPH
Gbar_A07_60029258	Gbar_A07	60029258	4.03	2022-RSFW
Gbar_A07_60044146	Gbar_A07	60044146	4.01	2022-RPH
Gbar_A07_60044146	Gbar_A07	60044146	4.03	2022-RSFW
Gbar_A07_60050253	Gbar_A07	60050253	4.14	2022-RPH
Gbar_A07_60050253	Gbar_A07	60050253	4.05	2022-RSFW
Gbar_A07_60075918	Gbar_A07	60075918	4.01	2022-RPH
Gbar_A07_60075918	Gbar_A07	60075918	4.03	2022-RSFW
Gbar_A07_60080269	Gbar_A07	60080269	4.01	2022-RPH
Gbar_A07_60080269	Gbar_A07	60080269	4.03	2022-RSFW
Gbar_A07_60083279	Gbar_A07	60083279	4.01	2022-RPH
Gbar_A07_60083279	Gbar_A07	60083279	4.03	2022-RSFW
Gbar_A07_60121221	Gbar_A07	60121221	4.03	2022-RPH
Gbar_A07_60121221	Gbar_A07	60121221	4.03	2022-RSFW
Gbar_A07_60152754	Gbar_A07	60152754	4.01	2022-RPH
Gbar_A07_60152754	Gbar_A07	60152754	4.03	2022-RSFW
Gbar_A07_60157428	Gbar_A07	60157428	4.01	2022-RPH
Gbar_A07_60157428	Gbar_A07	60157428	4.03	2022-RSFW
Gbar_A07_60163927	Gbar_A07	60163927	4.02	2022-RPH
Gbar_A07_60163927	Gbar_A07	60163927	4.06	2022-RSFW
Gbar_A07_60168217	Gbar_A07	60168217	4.01	2022-RPH
Gbar_A07_60168217	Gbar_A07	60168217	4.03	2022-RSFW
Gbar_A07_60184990	Gbar_A07	60184990	4.01	2022-RPH
Gbar_A07_60184990	Gbar_A07	60184990	4.03	2022-RSFW
Gbar_A07_60194171	Gbar_A07	60194171	4.01	2022-RPH
Gbar_A07_60194171	Gbar_A07	60194171	4.03	2022-RSFW
Gbar_A07_60235266	Gbar_A07	60235266	4.01	2022-RPH
Gbar_A07_60235266	Gbar_A07	60235266	4.03	2022-RSFW
Gbar_A07_60236820	Gbar_A07	60236820	4.01	2022-RPH
Gbar_A07_60236820	Gbar_A07	60236820	4.03	2022-RSFW
Gbar_A07_60251402	Gbar_A07	60251402	4.01	2022-RPH
Gbar_A07_60251402	Gbar_A07	60251402	4.03	2022-RSFW
Gbar_A07_60252235	Gbar_A07	60252235	4.08	2022-RPH
Gbar_A07_60252235	Gbar_A07	60252235	4.01	2022-RSFW
Gbar_A07_60255085	Gbar_A07	60255085	4.01	2022-RPH
Gbar_A07_60255085	Gbar_A07	60255085	4.03	2022-RSFW
Gbar_A07_60259087	Gbar_A07	60259087	4.26	2022-RPH
Gbar_A07_60259087	Gbar_A07	60259087	4.39	2022-RSFW
Gbar_A07_60262983	Gbar_A07	60262983	4.01	2022-RPH
Gbar_A07_60262983	Gbar_A07	60262983	4.03	2022-RSFW
Gbar_A07_60263144	Gbar_A07	60263144	4.01	2022-RPH
Gbar_A07_60263144	Gbar_A07	60263144	4.03	2022-RSFW
Gbar_A07_60272261	Gbar_A07	60272261	4.01	2022-RPH
Gbar_A07_60272261	Gbar_A07	60272261	4.03	2022-RSFW
Gbar_A07_60273133	Gbar_A07	60273133	4.01	2022-RPH
Gbar_A07_60273133	Gbar_A07	60273133	4.03	2022-RSFW
Gbar_A07_60274934	Gbar_A07	60274934	4.01	2022-RPH
Gbar_A07_60274934	Gbar_A07	60274934	4.03	2022-RSFW
Gbar_A07_60315156	Gbar_A07	60315156	4.01	2022-RPH
Gbar_A07_60315156	Gbar_A07	60315156	4.03	2022-RSFW
Gbar_A07_60337223	Gbar_A07	60337223	4.01	2022-RPH
Gbar_A07_60337223	Gbar_A07	60337223	4.03	2022-RSFW
Gbar_A07_60337990	Gbar_A07	60337990	4.01	2022-RPH
Gbar_A07_60337990	Gbar_A07	60337990	4.03	2022-RSFW
Gbar_A07_60350118	Gbar_A07	60350118	4.01	2022-RPH
Gbar_A07_60350118	Gbar_A07	60350118	4.03	2022-RSFW
Gbar_A07_60363620	Gbar_A07	60363620	4.01	2022-RPH
Gbar_A07_60363620	Gbar_A07	60363620	4.03	2022-RSFW
Gbar_A07_60389391	Gbar_A07	60389391	4.01	2022-RPH
Gbar_A07_60389391	Gbar_A07	60389391	4.03	2022-RSFW
Gbar_A07_60391202	Gbar_A07	60391202	4.01	2022-RPH
Gbar_A07_60391202	Gbar_A07	60391202	4.03	2022-RSFW
Gbar_A07_60397466	Gbar_A07	60397466	4.01	2022-RPH
Gbar_A07_60397466	Gbar_A07	60397466	4.03	2022-RSFW
Gbar_A07_60399147	Gbar_A07	60399147	4.01	2022-RPH
Gbar_A07_60399147	Gbar_A07	60399147	4.03	2022-RSFW
Gbar_A07_60400596	Gbar_A07	60400596	4.01	2022-RPH
Gbar_A07_60400596	Gbar_A07	60400596	4.03	2022-RSFW
Gbar_A07_60403233	Gbar_A07	60403233	4.01	2022-RPH
Gbar_A07_60403233	Gbar_A07	60403233	4.03	2022-RSFW
Gbar_A07_60417510	Gbar_A07	60417510	4.01	2022-RPH
Gbar_A07_60417510	Gbar_A07	60417510	4.14	2022-RSFW
Gbar_A07_60422446	Gbar_A07	60422446	4.01	2022-RPH
Gbar_A07_60422446	Gbar_A07	60422446	4.03	2022-RSFW
Gbar_A07_60422869	Gbar_A07	60422869	4.01	2022-RPH
Gbar_A07_60422869	Gbar_A07	60422869	4.03	2022-RSFW
Gbar_A07_60430990	Gbar_A07	60430990	4.06	2022-RPH
Gbar_A07_60430990	Gbar_A07	60430990	4.14	2022-RSFW
Gbar_A07_60431492	Gbar_A07	60431492	4.01	2022-RPH
Gbar_A07_60431492	Gbar_A07	60431492	4.03	2022-RSFW
Gbar_A07_60441755	Gbar_A07	60441755	4.01	2022-RPH
Gbar_A07_60441755	Gbar_A07	60441755	4.03	2022-RSFW
Gbar_A07_60456906	Gbar_A07	60456906	4.01	2022-RPH
Gbar_A07_60456906	Gbar_A07	60456906	4.03	2022-RSFW
Gbar_A07_60463649	Gbar_A07	60463649	4.01	2022-RPH
Gbar_A07_60463649	Gbar_A07	60463649	4.03	2022-RSFW
Gbar_A07_60482126	Gbar_A07	60482126	4.01	2022-RPH
Gbar_A07_60482126	Gbar_A07	60482126	4.03	2022-RSFW
Gbar_A07_60496473	Gbar_A07	60496473	4.01	2022-RPH
Gbar_A07_60496473	Gbar_A07	60496473	4.03	2022-RSFW
Gbar_A07_60525760	Gbar_A07	60525760	4.01	2022-RPH
Gbar_A07_60525760	Gbar_A07	60525760	4.03	2022-RSFW
Gbar_A07_60546104	Gbar_A07	60546104	4.01	2022-RPH
Gbar_A07_60546104	Gbar_A07	60546104	4.03	2022-RSFW
Gbar_A07_60566867	Gbar_A07	60566867	4.01	2022-RPH
Gbar_A07_60566867	Gbar_A07	60566867	4.03	2022-RSFW
Gbar_A07_60593387	Gbar_A07	60593387	4.01	2022-RPH
Gbar_A07_60593387	Gbar_A07	60593387	4.03	2022-RSFW
Gbar_A07_60663075	Gbar_A07	60663075	4.01	2022-RPH
Gbar_A07_60663075	Gbar_A07	60663075	4.03	2022-RSFW
Gbar_A07_60701394	Gbar_A07	60701394	4.01	2022-RPH
Gbar_A07_60701394	Gbar_A07	60701394	4.03	2022-RSFW
Gbar_A07_60755015	Gbar_A07	60755015	4.01	2022-RPH
Gbar_A07_60755015	Gbar_A07	60755015	4.03	2022-RSFW
Gbar_A07_60766466	Gbar_A07	60766466	4.01	2022-RPH
Gbar_A07_60766466	Gbar_A07	60766466	4.03	2022-RSFW
Gbar_A07_60771047	Gbar_A07	60771047	4.01	2022-RPH
Gbar_A07_60771047	Gbar_A07	60771047	4.03	2022-RSFW
Gbar_A07_60777071	Gbar_A07	60777071	4.01	2022-RPH
Gbar_A07_60777071	Gbar_A07	60777071	4.03	2022-RSFW
Gbar_A07_60788055	Gbar_A07	60788055	4.04	2022-RPH
Gbar_A07_60788055	Gbar_A07	60788055	4.08	2022-RSFW
Gbar_A07_60788605	Gbar_A07	60788605	4.01	2022-RPH
Gbar_A07_60788605	Gbar_A07	60788605	4.03	2022-RSFW
Gbar_A07_60809391	Gbar_A07	60809391	4.01	2022-RPH
Gbar_A07_60809391	Gbar_A07	60809391	4.03	2022-RSFW
Gbar_A07_60820455	Gbar_A07	60820455	4.01	2022-RPH
Gbar_A07_60820455	Gbar_A07	60820455	4.03	2022-RSFW
Gbar_A07_60830264	Gbar_A07	60830264	4.01	2022-RPH
Gbar_A07_60830264	Gbar_A07	60830264	4.03	2022-RSFW
Gbar_A07_60849565	Gbar_A07	60849565	4.01	2022-RPH
Gbar_A07_60849565	Gbar_A07	60849565	4.03	2022-RSFW
Gbar_A07_60911857	Gbar_A07	60911857	4.01	2022-RPH
Gbar_A07_60911857	Gbar_A07	60911857	4.03	2022-RSFW
Gbar_A07_60917747	Gbar_A07	60917747	4.01	2022-RPH
Gbar_A07_60917747	Gbar_A07	60917747	4.03	2022-RSFW
Gbar_A07_60953648	Gbar_A07	60953648	4.01	2022-RPH
Gbar_A07_60953648	Gbar_A07	60953648	4.03	2022-RSFW
Gbar_A07_60954807	Gbar_A07	60954807	4.01	2022-RPH
Gbar_A07_60954807	Gbar_A07	60954807	4.03	2022-RSFW
Gbar_A07_60973059	Gbar_A07	60973059	4.01	2022-RPH
Gbar_A07_60973059	Gbar_A07	60973059	4.03	2022-RSFW
Gbar_A07_60976665	Gbar_A07	60976665	4.08	2022-RPH
Gbar_A07_60976665	Gbar_A07	60976665	4.01	2022-RSFW
Gbar_A07_61085660	Gbar_A07	61085660	4.01	2022-RPH
Gbar_A07_61085660	Gbar_A07	61085660	4.03	2022-RSFW
Gbar_A07_61095798	Gbar_A07	61095798	4.01	2022-RPH
Gbar_A07_61095798	Gbar_A07	61095798	4.03	2022-RSFW
Gbar_A07_61104911	Gbar_A07	61104911	4.01	2022-RPH
Gbar_A07_61104911	Gbar_A07	61104911	4.03	2022-RSFW
Gbar_A07_61117123	Gbar_A07	61117123	4.31	2022-RPH
Gbar_A07_61117123	Gbar_A07	61117123	4.28	2022-RSFW
Gbar_A07_61161832	Gbar_A07	61161832	4.01	2022-RPH
Gbar_A07_61161832	Gbar_A07	61161832	4.03	2022-RSFW
Gbar_A07_61168249	Gbar_A07	61168249	4.01	2022-RPH
Gbar_A07_61168249	Gbar_A07	61168249	4.03	2022-RSFW
Gbar_A07_61181076	Gbar_A07	61181076	4.01	2022-RPH
Gbar_A07_61181076	Gbar_A07	61181076	4.03	2022-RSFW
Gbar_A07_61183214	Gbar_A07	61183214	4.01	2022-RPH
Gbar_A07_61183214	Gbar_A07	61183214	4.03	2022-RSFW
Gbar_A07_61238644	Gbar_A07	61238644	4.01	2022-RPH
Gbar_A07_61238644	Gbar_A07	61238644	4.03	2022-RSFW
Gbar_A07_61247631	Gbar_A07	61247631	4.01	2022-RPH
Gbar_A07_61247631	Gbar_A07	61247631	4.03	2022-RSFW
Gbar_A07_61273195	Gbar_A07	61273195	4.01	2022-RPH
Gbar_A07_61273195	Gbar_A07	61273195	4.03	2022-RSFW
Gbar_A07_61276165	Gbar_A07	61276165	4.01	2022-RPH
Gbar_A07_61276165	Gbar_A07	61276165	4.03	2022-RSFW
Gbar_A07_61313374	Gbar_A07	61313374	4.26	2022-RPH
Gbar_A07_61313374	Gbar_A07	61313374	4.39	2022-RSFW
Gbar_A07_61342090	Gbar_A07	61342090	4.01	2022-RPH
Gbar_A07_61342090	Gbar_A07	61342090	4.03	2022-RSFW
Gbar_A07_61346416	Gbar_A07	61346416	4.14	2022-RPH
Gbar_A07_61346416	Gbar_A07	61346416	4.05	2022-RSFW
Gbar_A07_61360079	Gbar_A07	61360079	4.01	2022-RPH
Gbar_A07_61360079	Gbar_A07	61360079	4.03	2022-RSFW
Gbar_A07_61362987	Gbar_A07	61362987	4	2022-RPH
Gbar_A07_61362987	Gbar_A07	61362987	4.04	2022-RSFW
Gbar_A07_61379925	Gbar_A07	61379925	4.01	2022-RPH
Gbar_A07_61379925	Gbar_A07	61379925	4.03	2022-RSFW
Gbar_A07_61405462	Gbar_A07	61405462	4.01	2022-RPH
Gbar_A07_61405462	Gbar_A07	61405462	4.03	2022-RSFW
Gbar_A07_61416730	Gbar_A07	61416730	4.01	2022-RPH
Gbar_A07_61416730	Gbar_A07	61416730	4.03	2022-RSFW
Gbar_A07_61427075	Gbar_A07	61427075	4.01	2022-RPH
Gbar_A07_61427075	Gbar_A07	61427075	4.03	2022-RSFW
Gbar_A07_61453723	Gbar_A07	61453723	4.01	2022-RPH
Gbar_A07_61453723	Gbar_A07	61453723	4.03	2022-RSFW
Gbar_A07_61455824	Gbar_A07	61455824	4.01	2022-RPH
Gbar_A07_61455824	Gbar_A07	61455824	4.05	2022-RSFW
Gbar_A07_61465138	Gbar_A07	61465138	4.19	2022-RPH
Gbar_A07_61465138	Gbar_A07	61465138	4.27	2022-RSFW
Gbar_A07_61470870	Gbar_A07	61470870	4.01	2022-RPH
Gbar_A07_61470870	Gbar_A07	61470870	4.03	2022-RSFW
Gbar_A07_61564583	Gbar_A07	61564583	4.01	2022-RPH
Gbar_A07_61564583	Gbar_A07	61564583	4.03	2022-RSFW
Gbar_A07_61593428	Gbar_A07	61593428	4.01	2022-RPH
Gbar_A07_61593428	Gbar_A07	61593428	4.03	2022-RSFW
Gbar_A07_61626114	Gbar_A07	61626114	4.01	2022-RPH
Gbar_A07_61626114	Gbar_A07	61626114	4.03	2022-RSFW
Gbar_A07_61626172	Gbar_A07	61626172	4.01	2022-RPH
Gbar_A07_61626172	Gbar_A07	61626172	4.03	2022-RSFW
Gbar_A07_61657296	Gbar_A07	61657296	4.75	2022-RPH
Gbar_A07_61657296	Gbar_A07	61657296	4.47	2022-RSFW
Gbar_A07_61688281	Gbar_A07	61688281	4.01	2022-RPH
Gbar_A07_61688281	Gbar_A07	61688281	4.03	2022-RSFW
Gbar_A07_61691558	Gbar_A07	61691558	4.01	2022-RPH
Gbar_A07_61691558	Gbar_A07	61691558	4.03	2022-RSFW
Gbar_A07_61726274	Gbar_A07	61726274	4.01	2022-RPH
Gbar_A07_61726274	Gbar_A07	61726274	4.03	2022-RSFW
Gbar_A07_61748633	Gbar_A07	61748633	4.01	2022-RPH
Gbar_A07_61748633	Gbar_A07	61748633	4.03	2022-RSFW
Gbar_A07_61769068	Gbar_A07	61769068	4.01	2022-RPH
Gbar_A07_61769068	Gbar_A07	61769068	4.03	2022-RSFW
Gbar_A07_61817499	Gbar_A07	61817499	4.01	2022-RPH
Gbar_A07_61817499	Gbar_A07	61817499	4.03	2022-RSFW
Gbar_A07_61841528	Gbar_A07	61841528	4.01	2022-RPH
Gbar_A07_61841528	Gbar_A07	61841528	4.03	2022-RSFW
Gbar_A07_61849470	Gbar_A07	61849470	4.28	2022-RPH
Gbar_A07_61849470	Gbar_A07	61849470	4.45	2022-RSFW
Gbar_A07_62058894	Gbar_A07	62058894	4.01	2022-RPH
Gbar_A07_62058894	Gbar_A07	62058894	4.03	2022-RSFW
Gbar_A07_62092278	Gbar_A07	62092278	4.01	2022-RPH
Gbar_A07_62092278	Gbar_A07	62092278	4.03	2022-RSFW
Gbar_A07_62145528	Gbar_A07	62145528	4.01	2022-RPH
Gbar_A07_62145528	Gbar_A07	62145528	4.03	2022-RSFW
Gbar_A07_62146164	Gbar_A07	62146164	4.01	2022-RPH
Gbar_A07_62146164	Gbar_A07	62146164	4.03	2022-RSFW
Gbar_A07_62148719	Gbar_A07	62148719	4.08	2022-RPH
Gbar_A07_62148719	Gbar_A07	62148719	4.01	2022-RSFW
Gbar_A07_62160210	Gbar_A07	62160210	4.01	2022-RPH
Gbar_A07_62160210	Gbar_A07	62160210	4.03	2022-RSFW
Gbar_A07_62167988	Gbar_A07	62167988	4.89	2022-RPH
Gbar_A07_62167988	Gbar_A07	62167988	4.19	2022-RSFW
Gbar_A07_62215360	Gbar_A07	62215360	4.01	2022-RPH
Gbar_A07_62215360	Gbar_A07	62215360	4.03	2022-RSFW
Gbar_A07_62228831	Gbar_A07	62228831	4.08	2022-RPH
Gbar_A07_62228831	Gbar_A07	62228831	4.01	2022-RSFW
Gbar_A07_62235341	Gbar_A07	62235341	4.01	2022-RPH
Gbar_A07_62235341	Gbar_A07	62235341	4.03	2022-RSFW
Gbar_A07_62276371	Gbar_A07	62276371	4.01	2022-RPH
Gbar_A07_62276371	Gbar_A07	62276371	4.03	2022-RSFW
Gbar_A07_62277592	Gbar_A07	62277592	4.01	2022-RPH
Gbar_A07_62277592	Gbar_A07	62277592	4.03	2022-RSFW
Gbar_A07_62283742	Gbar_A07	62283742	4.01	2022-RPH
Gbar_A07_62283742	Gbar_A07	62283742	4.03	2022-RSFW
Gbar_A07_62289924	Gbar_A07	62289924	4.01	2022-RPH
Gbar_A07_62289924	Gbar_A07	62289924	4.03	2022-RSFW
Gbar_A07_62320781	Gbar_A07	62320781	4.01	2022-RPH
Gbar_A07_62320781	Gbar_A07	62320781	4.03	2022-RSFW
Gbar_A07_62355441	Gbar_A07	62355441	4.01	2022-RPH
Gbar_A07_62355441	Gbar_A07	62355441	4.03	2022-RSFW
Gbar_A07_62392376	Gbar_A07	62392376	4.23	2022-RPH
Gbar_A07_62392376	Gbar_A07	62392376	4.21	2022-RSFW
Gbar_A07_62397195	Gbar_A07	62397195	4.01	2022-RPH
Gbar_A07_62397195	Gbar_A07	62397195	4.03	2022-RSFW
Gbar_A07_62409204	Gbar_A07	62409204	4.01	2022-RPH
Gbar_A07_62409204	Gbar_A07	62409204	4.03	2022-RSFW
Gbar_A07_62433003	Gbar_A07	62433003	4.01	2022-RPH
Gbar_A07_62433003	Gbar_A07	62433003	4.03	2022-RSFW
Gbar_A07_62434225	Gbar_A07	62434225	4.01	2022-RPH
Gbar_A07_62434225	Gbar_A07	62434225	4.03	2022-RSFW
Gbar_A07_62439207	Gbar_A07	62439207	4.01	2022-RPH
Gbar_A07_62439207	Gbar_A07	62439207	4.03	2022-RSFW
Gbar_A07_62454318	Gbar_A07	62454318	4.98	2022-RPH
Gbar_A07_62454318	Gbar_A07	62454318	4.25	2022-RSFW
Gbar_A07_62618451	Gbar_A07	62618451	4.01	2022-RPH
Gbar_A07_62618451	Gbar_A07	62618451	4.03	2022-RSFW
Gbar_A07_62627570	Gbar_A07	62627570	4.01	2022-RPH
Gbar_A07_62627570	Gbar_A07	62627570	4.03	2022-RSFW
Gbar_A07_62629474	Gbar_A07	62629474	4.01	2022-RPH
Gbar_A07_62629474	Gbar_A07	62629474	4.03	2022-RSFW
Gbar_A07_62654891	Gbar_A07	62654891	4.01	2022-RPH
Gbar_A07_62654891	Gbar_A07	62654891	4.03	2022-RSFW
Gbar_A07_62733203	Gbar_A07	62733203	4.01	2022-RPH
Gbar_A07_62733203	Gbar_A07	62733203	4.03	2022-RSFW
Gbar_A07_62760872	Gbar_A07	62760872	4.01	2022-RPH
Gbar_A07_62760872	Gbar_A07	62760872	4.03	2022-RSFW
Gbar_A07_62773136	Gbar_A07	62773136	4.01	2022-RPH
Gbar_A07_62773136	Gbar_A07	62773136	4.03	2022-RSFW
Gbar_A07_62862483	Gbar_A07	62862483	4.01	2022-RPH
Gbar_A07_62862483	Gbar_A07	62862483	4.03	2022-RSFW
Gbar_A07_62862967	Gbar_A07	62862967	4.01	2022-RPH
Gbar_A07_62862967	Gbar_A07	62862967	4.03	2022-RSFW
Gbar_A07_62885617	Gbar_A07	62885617	4.01	2022-RPH
Gbar_A07_62885617	Gbar_A07	62885617	4.03	2022-RSFW
Gbar_A07_62898725	Gbar_A07	62898725	4.01	2022-RPH
Gbar_A07_62898725	Gbar_A07	62898725	4.03	2022-RSFW
Gbar_A07_62906661	Gbar_A07	62906661	4.01	2022-RPH
Gbar_A07_62906661	Gbar_A07	62906661	4.03	2022-RSFW
Gbar_A07_62923221	Gbar_A07	62923221	4.08	2022-RPH
Gbar_A07_62923221	Gbar_A07	62923221	4.01	2022-RSFW
Gbar_A07_62924773	Gbar_A07	62924773	4.01	2022-RPH
Gbar_A07_62924773	Gbar_A07	62924773	4.03	2022-RSFW
Gbar_A07_62934071	Gbar_A07	62934071	4.01	2022-RPH
Gbar_A07_62934071	Gbar_A07	62934071	4.03	2022-RSFW
Gbar_A07_62935976	Gbar_A07	62935976	4.01	2022-RPH
Gbar_A07_62935976	Gbar_A07	62935976	4.03	2022-RSFW
Gbar_A07_62963426	Gbar_A07	62963426	4.01	2022-RPH
Gbar_A07_62963426	Gbar_A07	62963426	4.03	2022-RSFW
Gbar_A07_63033027	Gbar_A07	63033027	4.02	2022-RPH
Gbar_A07_63033027	Gbar_A07	63033027	4.06	2022-RSFW
Gbar_A07_63033912	Gbar_A07	63033912	4.01	2022-RPH
Gbar_A07_63033912	Gbar_A07	63033912	4.03	2022-RSFW
Gbar_A07_63123769	Gbar_A07	63123769	4.01	2022-RPH
Gbar_A07_63123769	Gbar_A07	63123769	4.03	2022-RSFW
Gbar_A07_63133966	Gbar_A07	63133966	4.01	2022-RPH
Gbar_A07_63133966	Gbar_A07	63133966	4.03	2022-RSFW
Gbar_A07_63166163	Gbar_A07	63166163	4.01	2022-RPH
Gbar_A07_63166163	Gbar_A07	63166163	4.03	2022-RSFW
Gbar_A07_63260228	Gbar_A07	63260228	4.01	2022-RPH
Gbar_A07_63260228	Gbar_A07	63260228	4.03	2022-RSFW
Gbar_A07_63276051	Gbar_A07	63276051	4.01	2022-RPH
Gbar_A07_63276051	Gbar_A07	63276051	4.03	2022-RSFW
Gbar_A07_63277451	Gbar_A07	63277451	4.06	2022-RPH
Gbar_A07_63277451	Gbar_A07	63277451	4.23	2022-RSFW
Gbar_A07_63318748	Gbar_A07	63318748	4.24	2022-RPH
Gbar_A07_63318748	Gbar_A07	63318748	4.41	2022-RSFW
Gbar_A07_63333729	Gbar_A07	63333729	4.01	2022-RPH
Gbar_A07_63333729	Gbar_A07	63333729	4.03	2022-RSFW
Gbar_A07_63352232	Gbar_A07	63352232	4.01	2022-RPH
Gbar_A07_63352232	Gbar_A07	63352232	4.03	2022-RSFW
Gbar_A07_63376336	Gbar_A07	63376336	4.01	2022-RPH
Gbar_A07_63376336	Gbar_A07	63376336	4.03	2022-RSFW
Gbar_A07_63379863	Gbar_A07	63379863	4.23	2022-RPH
Gbar_A07_63379863	Gbar_A07	63379863	4.36	2022-RSFW
Gbar_A07_63424035	Gbar_A07	63424035	4.01	2022-RPH
Gbar_A07_63424035	Gbar_A07	63424035	4.03	2022-RSFW
Gbar_A07_63433089	Gbar_A07	63433089	4.01	2022-RPH
Gbar_A07_63433089	Gbar_A07	63433089	4.03	2022-RSFW
Gbar_A07_63434884	Gbar_A07	63434884	4.01	2022-RPH
Gbar_A07_63434884	Gbar_A07	63434884	4.03	2022-RSFW
Gbar_A07_63460719	Gbar_A07	63460719	4.01	2022-RPH
Gbar_A07_63460719	Gbar_A07	63460719	4.03	2022-RSFW
Gbar_A07_63469266	Gbar_A07	63469266	4.01	2022-RPH
Gbar_A07_63469266	Gbar_A07	63469266	4.03	2022-RSFW
Gbar_A07_63477126	Gbar_A07	63477126	4.01	2022-RPH
Gbar_A07_63477126	Gbar_A07	63477126	4.03	2022-RSFW
Gbar_A07_63555908	Gbar_A07	63555908	4.01	2022-RPH
Gbar_A07_63555908	Gbar_A07	63555908	4.03	2022-RSFW
Gbar_A07_63581365	Gbar_A07	63581365	4.01	2022-RPH
Gbar_A07_63581365	Gbar_A07	63581365	4.03	2022-RSFW
Gbar_A07_63611834	Gbar_A07	63611834	4.01	2022-RPH
Gbar_A07_63611834	Gbar_A07	63611834	4.03	2022-RSFW
Gbar_A07_63617951	Gbar_A07	63617951	4.01	2022-RPH
Gbar_A07_63617951	Gbar_A07	63617951	4.03	2022-RSFW
Gbar_A07_63718915	Gbar_A07	63718915	4.05	2022-RPH
Gbar_A07_63718915	Gbar_A07	63718915	4.01	2022-RSFW
Gbar_A07_63728195	Gbar_A07	63728195	4.01	2022-RPH
Gbar_A07_63728195	Gbar_A07	63728195	4.03	2022-RSFW
Gbar_A07_63745924	Gbar_A07	63745924	4.01	2022-RPH
Gbar_A07_63745924	Gbar_A07	63745924	4.03	2022-RSFW
Gbar_A07_63776175	Gbar_A07	63776175	4.01	2022-RPH
Gbar_A07_63776175	Gbar_A07	63776175	4.03	2022-RSFW
Gbar_A07_63784288	Gbar_A07	63784288	4.01	2022-RPH
Gbar_A07_63784288	Gbar_A07	63784288	4.03	2022-RSFW
Gbar_A07_63860572	Gbar_A07	63860572	4.01	2022-RPH
Gbar_A07_63860572	Gbar_A07	63860572	4.03	2022-RSFW
Gbar_A07_63863783	Gbar_A07	63863783	4.01	2022-RPH
Gbar_A07_63863783	Gbar_A07	63863783	4.03	2022-RSFW
Gbar_A07_63867897	Gbar_A07	63867897	4.01	2022-RPH
Gbar_A07_63867897	Gbar_A07	63867897	4.03	2022-RSFW
Gbar_A07_63875633	Gbar_A07	63875633	4.01	2022-RPH
Gbar_A07_63875633	Gbar_A07	63875633	4.03	2022-RSFW
Gbar_A07_63880742	Gbar_A07	63880742	4.01	2022-RPH
Gbar_A07_63880742	Gbar_A07	63880742	4.03	2022-RSFW
Gbar_A07_63928261	Gbar_A07	63928261	4.01	2022-RPH
Gbar_A07_63928261	Gbar_A07	63928261	4.03	2022-RSFW
Gbar_A07_63942302	Gbar_A07	63942302	4.01	2022-RPH
Gbar_A07_63942302	Gbar_A07	63942302	4.03	2022-RSFW
Gbar_A07_63943893	Gbar_A07	63943893	4.01	2022-RPH
Gbar_A07_63943893	Gbar_A07	63943893	4.03	2022-RSFW
Gbar_A07_63953049	Gbar_A07	63953049	4.01	2022-RPH
Gbar_A07_63953049	Gbar_A07	63953049	4.03	2022-RSFW
Gbar_A07_63961560	Gbar_A07	63961560	4.01	2022-RPH
Gbar_A07_63961560	Gbar_A07	63961560	4.03	2022-RSFW
Gbar_A07_63976189	Gbar_A07	63976189	4.82	2022-RPH
Gbar_A07_63976189	Gbar_A07	63976189	4.22	2022-RSFW
Gbar_A07_64130478	Gbar_A07	64130478	4.01	2022-RPH
Gbar_A07_64130478	Gbar_A07	64130478	4.03	2022-RSFW
Gbar_A07_64134686	Gbar_A07	64134686	4.01	2022-RPH
Gbar_A07_64134686	Gbar_A07	64134686	4.03	2022-RSFW
Gbar_A07_64585932	Gbar_A07	64585932	4.01	2022-RPH
Gbar_A07_64585932	Gbar_A07	64585932	4.03	2022-RSFW
Gbar_A07_64590507	Gbar_A07	64590507	4.04	2022-RPH
Gbar_A07_64590507	Gbar_A07	64590507	4.09	2022-RSFW
Gbar_A07_64597711	Gbar_A07	64597711	4.01	2022-RPH
Gbar_A07_64597711	Gbar_A07	64597711	4.03	2022-RSFW
Gbar_A07_64637280	Gbar_A07	64637280	4.01	2022-RPH
Gbar_A07_64637280	Gbar_A07	64637280	4.03	2022-RSFW
Gbar_A07_64638187	Gbar_A07	64638187	4.01	2022-RPH
Gbar_A07_64638187	Gbar_A07	64638187	4.03	2022-RSFW
Gbar_A07_64642634	Gbar_A07	64642634	4.03	2022-RPH
Gbar_A07_64642634	Gbar_A07	64642634	4.06	2022-RSFW
Gbar_A07_64645468	Gbar_A07	64645468	4.01	2022-RPH
Gbar_A07_64645468	Gbar_A07	64645468	4.03	2022-RSFW
Gbar_A07_64647674	Gbar_A07	64647674	4.01	2022-RPH
Gbar_A07_64647674	Gbar_A07	64647674	4.03	2022-RSFW
Gbar_A07_64648785	Gbar_A07	64648785	4.01	2022-RPH
Gbar_A07_64648785	Gbar_A07	64648785	4.03	2022-RSFW
Gbar_A07_64665095	Gbar_A07	64665095	4.01	2022-RPH
Gbar_A07_64665095	Gbar_A07	64665095	4.03	2022-RSFW
Gbar_A07_64680274	Gbar_A07	64680274	4.01	2022-RPH
Gbar_A07_64680274	Gbar_A07	64680274	4.03	2022-RSFW
Gbar_A07_64687526	Gbar_A07	64687526	4.14	2022-RPH
Gbar_A07_64687526	Gbar_A07	64687526	4.05	2022-RSFW
Gbar_A07_64712253	Gbar_A07	64712253	4.11	2022-RPH
Gbar_A07_64712253	Gbar_A07	64712253	4.05	2022-RSFW
Gbar_A07_64718919	Gbar_A07	64718919	4.02	2022-RPH
Gbar_A07_64718919	Gbar_A07	64718919	4.06	2022-RSFW
Gbar_A07_64737564	Gbar_A07	64737564	4.01	2022-RPH
Gbar_A07_64737564	Gbar_A07	64737564	4.03	2022-RSFW
Gbar_A07_64758391	Gbar_A07	64758391	4.06	2022-RPH
Gbar_A07_64758391	Gbar_A07	64758391	4.23	2022-RSFW
Gbar_A07_64758887	Gbar_A07	64758887	4.01	2022-RPH
Gbar_A07_64758887	Gbar_A07	64758887	4.03	2022-RSFW
Gbar_A07_64770258	Gbar_A07	64770258	4.01	2022-RPH
Gbar_A07_64770258	Gbar_A07	64770258	4.03	2022-RSFW
Gbar_A07_64784231	Gbar_A07	64784231	4.01	2022-RPH
Gbar_A07_64784231	Gbar_A07	64784231	4.03	2022-RSFW
Gbar_A07_64802079	Gbar_A07	64802079	4.01	2022-RPH
Gbar_A07_64802079	Gbar_A07	64802079	4.03	2022-RSFW
Gbar_A07_64818627	Gbar_A07	64818627	4.04	2022-RPH
Gbar_A07_64818627	Gbar_A07	64818627	4.08	2022-RSFW
Gbar_A07_64826309	Gbar_A07	64826309	4.01	2022-RPH
Gbar_A07_64826309	Gbar_A07	64826309	4.03	2022-RSFW
Gbar_A07_64827498	Gbar_A07	64827498	4.01	2022-RPH
Gbar_A07_64827498	Gbar_A07	64827498	4.03	2022-RSFW
Gbar_A07_64841510	Gbar_A07	64841510	4.01	2022-RPH
Gbar_A07_64841510	Gbar_A07	64841510	4.03	2022-RSFW
Gbar_A07_64854804	Gbar_A07	64854804	4.01	2022-RPH
Gbar_A07_64854804	Gbar_A07	64854804	4.03	2022-RSFW
Gbar_A07_64858747	Gbar_A07	64858747	4.01	2022-RPH
Gbar_A07_64858747	Gbar_A07	64858747	4.03	2022-RSFW
Gbar_A07_64898452	Gbar_A07	64898452	4.01	2022-RPH
Gbar_A07_64898452	Gbar_A07	64898452	4.03	2022-RSFW
Gbar_A07_64904326	Gbar_A07	64904326	4.01	2022-RPH
Gbar_A07_64904326	Gbar_A07	64904326	4.03	2022-RSFW
Gbar_A07_64909905	Gbar_A07	64909905	4.01	2022-RPH
Gbar_A07_64909905	Gbar_A07	64909905	4.03	2022-RSFW
Gbar_A07_64912123	Gbar_A07	64912123	4.01	2022-RPH
Gbar_A07_64912123	Gbar_A07	64912123	4.03	2022-RSFW
Gbar_A07_64930654	Gbar_A07	64930654	4.01	2022-RPH
Gbar_A07_64930654	Gbar_A07	64930654	4.03	2022-RSFW
Gbar_A07_64994398	Gbar_A07	64994398	4.05	2022-RPH
Gbar_A07_64994398	Gbar_A07	64994398	4.08	2022-RSFW
Gbar_A07_65013692	Gbar_A07	65013692	4.01	2022-RPH
Gbar_A07_65013692	Gbar_A07	65013692	4.03	2022-RSFW
Gbar_A07_65036208	Gbar_A07	65036208	5.03	2023-RRDW
Gbar_A07_65036208	Gbar_A07	65036208	6.78	BLUE-RRDW
Gbar_A07_65036226	Gbar_A07	65036226	5.39	2023-RRDW
Gbar_A07_65036226	Gbar_A07	65036226	4.61	BLUE-RRDW
Gbar_A07_65036233	Gbar_A07	65036233	4.37	2023-RRDW
Gbar_A07_65036233	Gbar_A07	65036233	4.1	BLUE-RRDW
Gbar_A07_65036234	Gbar_A07	65036234	4.37	2023-RRDW
Gbar_A07_65036234	Gbar_A07	65036234	4.1	BLUE-RRDW
Gbar_A07_65043943	Gbar_A07	65043943	4.01	2022-RPH
Gbar_A07_65043943	Gbar_A07	65043943	4.03	2022-RSFW
Gbar_A07_65051477	Gbar_A07	65051477	4.01	2022-RPH
Gbar_A07_65051477	Gbar_A07	65051477	4.03	2022-RSFW
Gbar_A07_65073443	Gbar_A07	65073443	4.14	2022-RPH
Gbar_A07_65073443	Gbar_A07	65073443	4.05	2022-RSFW
Gbar_A07_65084867	Gbar_A07	65084867	4.01	2022-RPH
Gbar_A07_65084867	Gbar_A07	65084867	4.03	2022-RSFW
Gbar_A07_65085946	Gbar_A07	65085946	4.01	2022-RPH
Gbar_A07_65085946	Gbar_A07	65085946	4.03	2022-RSFW
Gbar_A07_65092579	Gbar_A07	65092579	4.01	2022-RPH
Gbar_A07_65092579	Gbar_A07	65092579	4.03	2022-RSFW
Gbar_A07_65151062	Gbar_A07	65151062	4.01	2022-RPH
Gbar_A07_65151062	Gbar_A07	65151062	4.03	2022-RSFW
Gbar_A07_65174998	Gbar_A07	65174998	4.01	2022-RPH
Gbar_A07_65174998	Gbar_A07	65174998	4.03	2022-RSFW
Gbar_A07_65180212	Gbar_A07	65180212	4.01	2022-RPH
Gbar_A07_65180212	Gbar_A07	65180212	4.03	2022-RSFW
Gbar_A07_65181300	Gbar_A07	65181300	4.01	2022-RPH
Gbar_A07_65181300	Gbar_A07	65181300	4.03	2022-RSFW
Gbar_A07_65212062	Gbar_A07	65212062	4.26	2022-RPH
Gbar_A07_65212062	Gbar_A07	65212062	4.39	2022-RSFW
Gbar_A07_65220361	Gbar_A07	65220361	4.01	2022-RPH
Gbar_A07_65220361	Gbar_A07	65220361	4.03	2022-RSFW
Gbar_A07_65366733	Gbar_A07	65366733	4.01	2022-RPH
Gbar_A07_65366733	Gbar_A07	65366733	4.03	2022-RSFW
Gbar_A07_65388921	Gbar_A07	65388921	4.01	2022-RPH
Gbar_A07_65388921	Gbar_A07	65388921	4.03	2022-RSFW
Gbar_A07_65389672	Gbar_A07	65389672	4.03	2022-RPH
Gbar_A07_65389672	Gbar_A07	65389672	4.08	2022-RSFW
Gbar_A07_65453433	Gbar_A07	65453433	4.01	2022-RPH
Gbar_A07_65453433	Gbar_A07	65453433	4.03	2022-RSFW
Gbar_A07_65528156	Gbar_A07	65528156	4.6	2022-RPH
Gbar_A07_65528156	Gbar_A07	65528156	4.04	2022-RSFW
Gbar_A07_65549554	Gbar_A07	65549554	4.01	2022-RPH
Gbar_A07_65549554	Gbar_A07	65549554	4.03	2022-RSFW
Gbar_A07_65557318	Gbar_A07	65557318	4.01	2022-RPH
Gbar_A07_65557318	Gbar_A07	65557318	4.03	2022-RSFW
Gbar_A07_65591795	Gbar_A07	65591795	4.32	2022-RPH
Gbar_A07_65591795	Gbar_A07	65591795	4.49	2022-RSFW
Gbar_A07_65616780	Gbar_A07	65616780	4.01	2022-RPH
Gbar_A07_65616780	Gbar_A07	65616780	4.03	2022-RSFW
Gbar_A07_65616824	Gbar_A07	65616824	4.01	2022-RPH
Gbar_A07_65616824	Gbar_A07	65616824	4.03	2022-RSFW
Gbar_A07_65659341	Gbar_A07	65659341	4.01	2022-RPH
Gbar_A07_65659341	Gbar_A07	65659341	4.03	2022-RSFW
Gbar_A07_65745572	Gbar_A07	65745572	4.37	2022-RSDW
Gbar_A07_65745572	Gbar_A07	65745572	4.76	2022-RSFW
Gbar_A07_65779499	Gbar_A07	65779499	4	2022-RPH
Gbar_A07_65779499	Gbar_A07	65779499	4.02	2022-RSFW
Gbar_A07_65780321	Gbar_A07	65780321	4.01	2022-RPH
Gbar_A07_65780321	Gbar_A07	65780321	4.03	2022-RSFW
Gbar_A07_65813237	Gbar_A07	65813237	4.01	2022-RPH
Gbar_A07_65813237	Gbar_A07	65813237	4.03	2022-RSFW
Gbar_A07_65819194	Gbar_A07	65819194	4.01	2022-RPH
Gbar_A07_65819194	Gbar_A07	65819194	4.03	2022-RSFW
Gbar_A07_65829522	Gbar_A07	65829522	4.01	2022-RPH
Gbar_A07_65829522	Gbar_A07	65829522	4.03	2022-RSFW
Gbar_A07_65832174	Gbar_A07	65832174	4.01	2022-RPH
Gbar_A07_65832174	Gbar_A07	65832174	4.03	2022-RSFW
Gbar_A07_65847196	Gbar_A07	65847196	4.01	2022-RPH
Gbar_A07_65847196	Gbar_A07	65847196	4.03	2022-RSFW
Gbar_A07_65856832	Gbar_A07	65856832	4.04	2022-RPH
Gbar_A07_65856832	Gbar_A07	65856832	4.1	2022-RSFW
Gbar_A07_65861199	Gbar_A07	65861199	4.01	2022-RPH
Gbar_A07_65861199	Gbar_A07	65861199	4.03	2022-RSFW
Gbar_A07_65890045	Gbar_A07	65890045	4.08	2022-RPH
Gbar_A07_65890045	Gbar_A07	65890045	4.01	2022-RSFW
Gbar_A07_65932789	Gbar_A07	65932789	4.01	2022-RPH
Gbar_A07_65932789	Gbar_A07	65932789	4.03	2022-RSFW
Gbar_A07_65940961	Gbar_A07	65940961	4.01	2022-RPH
Gbar_A07_65940961	Gbar_A07	65940961	4.03	2022-RSFW
Gbar_A07_66019150	Gbar_A07	66019150	4.01	2022-RPH
Gbar_A07_66019150	Gbar_A07	66019150	4.03	2022-RSFW
Gbar_A07_66021348	Gbar_A07	66021348	4.01	2022-RPH
Gbar_A07_66021348	Gbar_A07	66021348	4.03	2022-RSFW
Gbar_A07_66021880	Gbar_A07	66021880	4.01	2022-RPH
Gbar_A07_66021880	Gbar_A07	66021880	4.03	2022-RSFW
Gbar_A07_66037912	Gbar_A07	66037912	4.01	2022-RPH
Gbar_A07_66037912	Gbar_A07	66037912	4.03	2022-RSFW
Gbar_A07_66073783	Gbar_A07	66073783	4.01	2022-RPH
Gbar_A07_66073783	Gbar_A07	66073783	4.03	2022-RSFW
Gbar_A07_66120962	Gbar_A07	66120962	4.01	2022-RPH
Gbar_A07_66120962	Gbar_A07	66120962	4.03	2022-RSFW
Gbar_A07_66136702	Gbar_A07	66136702	4.01	2022-RPH
Gbar_A07_66136702	Gbar_A07	66136702	4.03	2022-RSFW
Gbar_A07_66160724	Gbar_A07	66160724	4.02	2022-RPH
Gbar_A07_66160724	Gbar_A07	66160724	4.1	2022-RSFW
Gbar_A07_66176001	Gbar_A07	66176001	4.01	2022-RPH
Gbar_A07_66176001	Gbar_A07	66176001	4.03	2022-RSFW
Gbar_A07_66466456	Gbar_A07	66466456	4.01	2022-RPH
Gbar_A07_66466456	Gbar_A07	66466456	4.02	2022-RSFW
Gbar_A07_66473443	Gbar_A07	66473443	4.01	2022-RPH
Gbar_A07_66473443	Gbar_A07	66473443	4.03	2022-RSFW
Gbar_A07_66533584	Gbar_A07	66533584	4.01	2022-RPH
Gbar_A07_66533584	Gbar_A07	66533584	4.03	2022-RSFW
Gbar_A07_66553287	Gbar_A07	66553287	4.01	2022-RPH
Gbar_A07_66553287	Gbar_A07	66553287	4.03	2022-RSFW
Gbar_A07_66558209	Gbar_A07	66558209	4.01	2022-RPH
Gbar_A07_66558209	Gbar_A07	66558209	4.03	2022-RSFW
Gbar_A07_66580643	Gbar_A07	66580643	4.01	2022-RPH
Gbar_A07_66580643	Gbar_A07	66580643	4.03	2022-RSFW
Gbar_A07_66638274	Gbar_A07	66638274	4.01	2022-RPH
Gbar_A07_66638274	Gbar_A07	66638274	4.03	2022-RSFW
Gbar_A07_66642021	Gbar_A07	66642021	4.94	2022-RPH
Gbar_A07_66642021	Gbar_A07	66642021	4.28	2022-RSFW
Gbar_A07_66642035	Gbar_A07	66642035	4.91	2022-RPH
Gbar_A07_66642035	Gbar_A07	66642035	4.18	2022-RSFW
Gbar_A07_66651430	Gbar_A07	66651430	4.01	2022-RPH
Gbar_A07_66651430	Gbar_A07	66651430	4.03	2022-RSFW
Gbar_A07_66672106	Gbar_A07	66672106	4.01	2022-RPH
Gbar_A07_66672106	Gbar_A07	66672106	4.03	2022-RSFW
Gbar_A07_66672939	Gbar_A07	66672939	4.01	2022-RPH
Gbar_A07_66672939	Gbar_A07	66672939	4.03	2022-RSFW
Gbar_A07_66738394	Gbar_A07	66738394	4.01	2022-RPH
Gbar_A07_66738394	Gbar_A07	66738394	4.03	2022-RSFW
Gbar_A07_66750325	Gbar_A07	66750325	4.01	2022-RPH
Gbar_A07_66750325	Gbar_A07	66750325	4.03	2022-RSFW
Gbar_A07_66762055	Gbar_A07	66762055	4.01	2022-RPH
Gbar_A07_66762055	Gbar_A07	66762055	4.03	2022-RSFW
Gbar_A07_66771724	Gbar_A07	66771724	4.01	2022-RPH
Gbar_A07_66771724	Gbar_A07	66771724	4.03	2022-RSFW
Gbar_A07_66794524	Gbar_A07	66794524	4.01	2022-RPH
Gbar_A07_66794524	Gbar_A07	66794524	4.03	2022-RSFW
Gbar_A07_66796061	Gbar_A07	66796061	4.01	2022-RPH
Gbar_A07_66796061	Gbar_A07	66796061	4.03	2022-RSFW
Gbar_A07_66798701	Gbar_A07	66798701	4.01	2022-RPH
Gbar_A07_66798701	Gbar_A07	66798701	4.03	2022-RSFW
Gbar_A07_66933429	Gbar_A07	66933429	4.23	2022-RPH
Gbar_A07_66933429	Gbar_A07	66933429	4.32	2022-RSFW
Gbar_A07_66959207	Gbar_A07	66959207	4.01	2022-RPH
Gbar_A07_66959207	Gbar_A07	66959207	4.03	2022-RSFW
Gbar_A07_66966917	Gbar_A07	66966917	4.01	2022-RPH
Gbar_A07_66966917	Gbar_A07	66966917	4.03	2022-RSFW
Gbar_A07_66968097	Gbar_A07	66968097	4.01	2022-RPH
Gbar_A07_66968097	Gbar_A07	66968097	4.03	2022-RSFW
Gbar_A07_66968619	Gbar_A07	66968619	4.08	2022-RPH
Gbar_A07_66968619	Gbar_A07	66968619	4.19	2022-RSFW
Gbar_A07_66975852	Gbar_A07	66975852	4.01	2022-RPH
Gbar_A07_66975852	Gbar_A07	66975852	4.03	2022-RSFW
Gbar_A07_66997793	Gbar_A07	66997793	4.01	2022-RPH
Gbar_A07_66997793	Gbar_A07	66997793	4.03	2022-RSFW
Gbar_A07_67005385	Gbar_A07	67005385	4.01	2022-RPH
Gbar_A07_67005385	Gbar_A07	67005385	4.03	2022-RSFW
Gbar_A07_67025774	Gbar_A07	67025774	4.01	2022-RPH
Gbar_A07_67025774	Gbar_A07	67025774	4.03	2022-RSFW
Gbar_A07_67058017	Gbar_A07	67058017	4.01	2022-RPH
Gbar_A07_67058017	Gbar_A07	67058017	4.03	2022-RSFW
Gbar_A07_67077523	Gbar_A07	67077523	4.01	2022-RPH
Gbar_A07_67077523	Gbar_A07	67077523	4.03	2022-RSFW
Gbar_A07_67078766	Gbar_A07	67078766	4.01	2022-RPH
Gbar_A07_67078766	Gbar_A07	67078766	4.03	2022-RSFW
Gbar_A07_67107405	Gbar_A07	67107405	4.01	2022-RPH
Gbar_A07_67107405	Gbar_A07	67107405	4.03	2022-RSFW
Gbar_A07_67144867	Gbar_A07	67144867	4.01	2022-RPH
Gbar_A07_67144867	Gbar_A07	67144867	4.03	2022-RSFW
Gbar_A07_67156617	Gbar_A07	67156617	4.01	2022-RPH
Gbar_A07_67156617	Gbar_A07	67156617	4.03	2022-RSFW
Gbar_A07_67163461	Gbar_A07	67163461	4.01	2022-RPH
Gbar_A07_67163461	Gbar_A07	67163461	4.03	2022-RSFW
Gbar_A07_67192470	Gbar_A07	67192470	4.01	2022-RPH
Gbar_A07_67192470	Gbar_A07	67192470	4.03	2022-RSFW
Gbar_A07_67196508	Gbar_A07	67196508	4.01	2022-RPH
Gbar_A07_67196508	Gbar_A07	67196508	4.03	2022-RSFW
Gbar_A07_67210931	Gbar_A07	67210931	4.01	2022-RPH
Gbar_A07_67210931	Gbar_A07	67210931	4.03	2022-RSFW
Gbar_A07_67218303	Gbar_A07	67218303	4.14	2022-RPH
Gbar_A07_67218303	Gbar_A07	67218303	4.05	2022-RSFW
Gbar_A07_67244972	Gbar_A07	67244972	4.01	2022-RPH
Gbar_A07_67244972	Gbar_A07	67244972	4.03	2022-RSFW
Gbar_A07_67245173	Gbar_A07	67245173	4.01	2022-RPH
Gbar_A07_67245173	Gbar_A07	67245173	4.03	2022-RSFW
Gbar_A07_67247884	Gbar_A07	67247884	4.01	2022-RPH
Gbar_A07_67247884	Gbar_A07	67247884	4.03	2022-RSFW
Gbar_A07_67259616	Gbar_A07	67259616	4.01	2022-RPH
Gbar_A07_67259616	Gbar_A07	67259616	4.03	2022-RSFW
Gbar_A07_67299670	Gbar_A07	67299670	4.01	2022-RPH
Gbar_A07_67299670	Gbar_A07	67299670	4.03	2022-RSFW
Gbar_A07_67332339	Gbar_A07	67332339	4.01	2022-RPH
Gbar_A07_67332339	Gbar_A07	67332339	4.03	2022-RSFW
Gbar_A07_67334224	Gbar_A07	67334224	4.01	2022-RPH
Gbar_A07_67334224	Gbar_A07	67334224	4.03	2022-RSFW
Gbar_A07_67352533	Gbar_A07	67352533	4.01	2022-RPH
Gbar_A07_67352533	Gbar_A07	67352533	4.03	2022-RSFW
Gbar_A07_67356157	Gbar_A07	67356157	4.01	2022-RPH
Gbar_A07_67356157	Gbar_A07	67356157	4.03	2022-RSFW
Gbar_A07_67398889	Gbar_A07	67398889	4.12	2022-RPH
Gbar_A07_67398889	Gbar_A07	67398889	4.2	2022-RSFW
Gbar_A07_67428056	Gbar_A07	67428056	4.01	2022-RPH
Gbar_A07_67428056	Gbar_A07	67428056	4.03	2022-RSFW
Gbar_A07_67446554	Gbar_A07	67446554	4.01	2022-RPH
Gbar_A07_67446554	Gbar_A07	67446554	4.03	2022-RSFW
Gbar_A07_67543449	Gbar_A07	67543449	4.01	2022-RPH
Gbar_A07_67543449	Gbar_A07	67543449	4.03	2022-RSFW
Gbar_A07_67600938	Gbar_A07	67600938	4.01	2022-RPH
Gbar_A07_67600938	Gbar_A07	67600938	4.03	2022-RSFW
Gbar_A07_67616817	Gbar_A07	67616817	4.01	2022-RPH
Gbar_A07_67616817	Gbar_A07	67616817	4.03	2022-RSFW
Gbar_A07_67619253	Gbar_A07	67619253	4.01	2022-RPH
Gbar_A07_67619253	Gbar_A07	67619253	4.03	2022-RSFW
Gbar_A07_67626617	Gbar_A07	67626617	4.01	2022-RPH
Gbar_A07_67626617	Gbar_A07	67626617	4.03	2022-RSFW
Gbar_A07_67643795	Gbar_A07	67643795	4.01	2022-RPH
Gbar_A07_67643795	Gbar_A07	67643795	4.03	2022-RSFW
Gbar_A07_67758403	Gbar_A07	67758403	4.01	2022-RPH
Gbar_A07_67758403	Gbar_A07	67758403	4.03	2022-RSFW
Gbar_A07_67759466	Gbar_A07	67759466	4.01	2022-RPH
Gbar_A07_67759466	Gbar_A07	67759466	4.03	2022-RSFW
Gbar_A07_67954461	Gbar_A07	67954461	4.01	2022-RPH
Gbar_A07_67954461	Gbar_A07	67954461	4.03	2022-RSFW
Gbar_A07_68003009	Gbar_A07	68003009	4.01	2022-RPH
Gbar_A07_68003009	Gbar_A07	68003009	4.03	2022-RSFW
Gbar_A07_68017145	Gbar_A07	68017145	4.01	2022-RPH
Gbar_A07_68017145	Gbar_A07	68017145	4.03	2022-RSFW
Gbar_A07_68019420	Gbar_A07	68019420	4.01	2022-RPH
Gbar_A07_68019420	Gbar_A07	68019420	4.03	2022-RSFW
Gbar_A07_68052521	Gbar_A07	68052521	4.01	2022-RPH
Gbar_A07_68052521	Gbar_A07	68052521	4.03	2022-RSFW
Gbar_A07_68086725	Gbar_A07	68086725	4.01	2022-RPH
Gbar_A07_68086725	Gbar_A07	68086725	4.03	2022-RSFW
Gbar_A07_68096956	Gbar_A07	68096956	4.08	2022-RPH
Gbar_A07_68096956	Gbar_A07	68096956	4.09	2022-RSFW
Gbar_A07_68101432	Gbar_A07	68101432	4.01	2022-RPH
Gbar_A07_68101432	Gbar_A07	68101432	4.03	2022-RSFW
Gbar_A07_68104197	Gbar_A07	68104197	4.01	2022-RPH
Gbar_A07_68104197	Gbar_A07	68104197	4.03	2022-RSFW
Gbar_A07_68115745	Gbar_A07	68115745	4.01	2022-RPH
Gbar_A07_68115745	Gbar_A07	68115745	4.03	2022-RSFW
Gbar_A07_68143050	Gbar_A07	68143050	4.01	2022-RPH
Gbar_A07_68143050	Gbar_A07	68143050	4.03	2022-RSFW
Gbar_A07_68159845	Gbar_A07	68159845	4.01	2022-RPH
Gbar_A07_68159845	Gbar_A07	68159845	4.03	2022-RSFW
Gbar_A07_68170988	Gbar_A07	68170988	4.04	2022-RPH
Gbar_A07_68170988	Gbar_A07	68170988	4.02	2022-RSFW
Gbar_A07_68194458	Gbar_A07	68194458	4.01	2022-RPH
Gbar_A07_68194458	Gbar_A07	68194458	4.03	2022-RSFW
Gbar_A07_68246029	Gbar_A07	68246029	4.01	2022-RPH
Gbar_A07_68246029	Gbar_A07	68246029	4.03	2022-RSFW
Gbar_A07_68264118	Gbar_A07	68264118	4.26	2022-RPH
Gbar_A07_68264118	Gbar_A07	68264118	4.39	2022-RSFW
Gbar_A07_68287951	Gbar_A07	68287951	4.01	2022-RPH
Gbar_A07_68287951	Gbar_A07	68287951	4.03	2022-RSFW
Gbar_A07_68289012	Gbar_A07	68289012	4.01	2022-RPH
Gbar_A07_68289012	Gbar_A07	68289012	4.03	2022-RSFW
Gbar_A07_68301712	Gbar_A07	68301712	4.01	2022-RPH
Gbar_A07_68301712	Gbar_A07	68301712	4.03	2022-RSFW
Gbar_A07_68315120	Gbar_A07	68315120	4.01	2022-RPH
Gbar_A07_68315120	Gbar_A07	68315120	4.03	2022-RSFW
Gbar_A07_68334022	Gbar_A07	68334022	4.19	2022-RPH
Gbar_A07_68334022	Gbar_A07	68334022	4.27	2022-RSFW
Gbar_A07_68335871	Gbar_A07	68335871	4.01	2022-RPH
Gbar_A07_68335871	Gbar_A07	68335871	4.03	2022-RSFW
Gbar_A07_68345512	Gbar_A07	68345512	4.08	2022-RPH
Gbar_A07_68345512	Gbar_A07	68345512	4.01	2022-RSFW
Gbar_A07_68420322	Gbar_A07	68420322	4.01	2022-RPH
Gbar_A07_68420322	Gbar_A07	68420322	4.03	2022-RSFW
Gbar_A07_68424329	Gbar_A07	68424329	4.01	2022-RPH
Gbar_A07_68424329	Gbar_A07	68424329	4.03	2022-RSFW
Gbar_A07_68447141	Gbar_A07	68447141	4.01	2022-RPH
Gbar_A07_68447141	Gbar_A07	68447141	4.03	2022-RSFW
Gbar_A07_68469275	Gbar_A07	68469275	4.01	2022-RPH
Gbar_A07_68469275	Gbar_A07	68469275	4.03	2022-RSFW
Gbar_A07_68469619	Gbar_A07	68469619	4.01	2022-RPH
Gbar_A07_68469619	Gbar_A07	68469619	4.03	2022-RSFW
Gbar_A07_68518174	Gbar_A07	68518174	4.01	2022-RPH
Gbar_A07_68518174	Gbar_A07	68518174	4.03	2022-RSFW
Gbar_A07_68544654	Gbar_A07	68544654	4.01	2022-RPH
Gbar_A07_68544654	Gbar_A07	68544654	4.03	2022-RSFW
Gbar_A07_68557560	Gbar_A07	68557560	4.01	2022-RPH
Gbar_A07_68557560	Gbar_A07	68557560	4.03	2022-RSFW
Gbar_A07_68583892	Gbar_A07	68583892	4.01	2022-RPH
Gbar_A07_68583892	Gbar_A07	68583892	4.03	2022-RSFW
Gbar_A07_68596658	Gbar_A07	68596658	4.89	2022-RPH
Gbar_A07_68596658	Gbar_A07	68596658	4.19	2022-RSFW
Gbar_A07_68606386	Gbar_A07	68606386	4.01	2022-RPH
Gbar_A07_68606386	Gbar_A07	68606386	4.03	2022-RSFW
Gbar_A07_68676630	Gbar_A07	68676630	4.01	2022-RPH
Gbar_A07_68676630	Gbar_A07	68676630	4.03	2022-RSFW
Gbar_A07_68690178	Gbar_A07	68690178	4.01	2022-RPH
Gbar_A07_68690178	Gbar_A07	68690178	4.03	2022-RSFW
Gbar_A07_68694053	Gbar_A07	68694053	4.01	2022-RPH
Gbar_A07_68694053	Gbar_A07	68694053	4.03	2022-RSFW
Gbar_A07_68710813	Gbar_A07	68710813	4.01	2022-RPH
Gbar_A07_68710813	Gbar_A07	68710813	4.03	2022-RSFW
Gbar_A07_68726168	Gbar_A07	68726168	4.01	2022-RPH
Gbar_A07_68726168	Gbar_A07	68726168	4.03	2022-RSFW
Gbar_A07_68761299	Gbar_A07	68761299	4.01	2022-RPH
Gbar_A07_68761299	Gbar_A07	68761299	4.03	2022-RSFW
Gbar_A07_68771020	Gbar_A07	68771020	4.01	2022-RPH
Gbar_A07_68771020	Gbar_A07	68771020	4.03	2022-RSFW
Gbar_A07_68789892	Gbar_A07	68789892	4.01	2022-RPH
Gbar_A07_68789892	Gbar_A07	68789892	4.03	2022-RSFW
Gbar_A07_68815690	Gbar_A07	68815690	4.01	2022-RPH
Gbar_A07_68815690	Gbar_A07	68815690	4.03	2022-RSFW
Gbar_A07_68825380	Gbar_A07	68825380	4.01	2022-RPH
Gbar_A07_68825380	Gbar_A07	68825380	4.03	2022-RSFW
Gbar_A07_68857098	Gbar_A07	68857098	4.01	2022-RPH
Gbar_A07_68857098	Gbar_A07	68857098	4.03	2022-RSFW
Gbar_A07_68878478	Gbar_A07	68878478	4.01	2022-RPH
Gbar_A07_68878478	Gbar_A07	68878478	4.03	2022-RSFW
Gbar_A07_68883057	Gbar_A07	68883057	4.01	2022-RPH
Gbar_A07_68883057	Gbar_A07	68883057	4.03	2022-RSFW
Gbar_A07_68923207	Gbar_A07	68923207	4.01	2022-RPH
Gbar_A07_68923207	Gbar_A07	68923207	4.03	2022-RSFW
Gbar_A07_68986288	Gbar_A07	68986288	4.24	2022-RPH
Gbar_A07_68986288	Gbar_A07	68986288	4.36	2022-RSFW
Gbar_A07_69004917	Gbar_A07	69004917	4.01	2022-RPH
Gbar_A07_69004917	Gbar_A07	69004917	4.03	2022-RSFW
Gbar_A07_69074399	Gbar_A07	69074399	4.01	2022-RPH
Gbar_A07_69074399	Gbar_A07	69074399	4.03	2022-RSFW
Gbar_A07_69149999	Gbar_A07	69149999	4.01	2022-RPH
Gbar_A07_69149999	Gbar_A07	69149999	4.03	2022-RSFW
Gbar_A07_69153978	Gbar_A07	69153978	4.01	2022-RPH
Gbar_A07_69153978	Gbar_A07	69153978	4.03	2022-RSFW
Gbar_A07_69166548	Gbar_A07	69166548	4.08	2022-RPH
Gbar_A07_69166548	Gbar_A07	69166548	4.01	2022-RSFW
Gbar_A07_69185384	Gbar_A07	69185384	4.59	2022-RPH
Gbar_A07_69185384	Gbar_A07	69185384	4.09	2022-RSFW
Gbar_A07_69446845	Gbar_A07	69446845	4.26	2022-RPH
[truncated: 1,164 more rows]
