# Supplementary material for: Salt tolerance characterization and genome-wide association study of Gossypium barbadense accessions reveal salinity-adaptive variations
Source: Front Plant Sci. 2025 Sep 11;16:1654742. doi: 10.3389/fpls.2025.1654742 (PMC12460099; doi:10.3389/fpls.2025.1654742)
Supplement: Supplementary file 15 [file Table6.xlsx]

## Sheet: Sheet1
Supplementary Table 6. Summary of the QTLs identified for the four traits correlation signals.
QTL ID	Chromosme	Start (bp)	End (bp)	Length (bp)
SALT_1	Gbar_A01	32431238	32631238	200000
SALT_2	Gbar_A01	43431438	43631438	200000
SALT_3	Gbar_A01	63240712	63440718	200006
SALT_4	Gbar_A01	96427464	96627464	200000
SALT_5	Gbar_A02	10818127	11031492	213365
SALT_6	Gbar_A02	21898863	22098863	200000
SALT_7	Gbar_A02	34595792	34795797	200005
SALT_8	Gbar_A02	36210487	36410487	200000
SALT_9	Gbar_A02	77488706	77688706	200000
SALT_10	Gbar_A02	79856769	80056769	200000
SALT_11	Gbar_A03	8983390	9183390	200000
SALT_12	Gbar_A03	18227165	18427165	200000
SALT_13	Gbar_A03	28422081	28622081	200000
SALT_14	Gbar_A03	87325063	87525063	200000
SALT_15	Gbar_A03	97170282	97370282	200000
SALT_16	Gbar_A03	100021926	100221926	200000
SALT_17	Gbar_A04	9521578	9721578	200000
SALT_18	Gbar_A04	14826282	15026282	200000
SALT_19	Gbar_A04	22501811	22701811	200000
SALT_20	Gbar_A04	31010711	31210711	200000
SALT_21	Gbar_A04	43166879	43366879	200000
SALT_22	Gbar_A04	47253833	47453833	200000
SALT_23	Gbar_A05	15189482	15389485	200003
SALT_24	Gbar_A05	31062372	31262372	200000
SALT_25	Gbar_A05	33918116	34118153	200037
SALT_26	Gbar_A05	64328576	64528577	200001
SALT_27	Gbar_A05	68156672	68356672	200000
SALT_28	Gbar_A05	72009925	72209925	200000
SALT_29	Gbar_A05	83773287	83973287	200000
SALT_30	Gbar_A06	19934872	20134873	200001
SALT_31	Gbar_A06	44865863	45081081	215218
SALT_32	Gbar_A06	61092733	61292733	200000
SALT_33	Gbar_A06	61782845	61982846	200001
SALT_34	Gbar_A06	103497167	103697170	200003
SALT_35	Gbar_A06	106707687	106907687	200000
SALT_36	Gbar_A07	2678131	3009500	331369
SALT_37	Gbar_A07	13308502	13508502	200000
SALT_38	Gbar_A07	22202903	22402928	200025
SALT_39	Gbar_A07	29372406	29572406	200000
SALT_40	Gbar_A07	48814351	49014351	200000
SALT_41	Gbar_A07	49577689	49872075	294386
SALT_42	Gbar_A07	50218679	50418679	200000
SALT_43	Gbar_A07	50520616	50967093	446477
SALT_44	Gbar_A07	51622285	51859901	237616
SALT_45	Gbar_A07	52243622	52443622	200000
SALT_46	Gbar_A07	52453498	52653498	200000
SALT_47	Gbar_A07	53253825	54369070	1115245
SALT_48	Gbar_A07	54632291	57906181	3273890
SALT_49	Gbar_A07	58352200	61949470	3597270
SALT_50	Gbar_A07	61958894	64234686	2275792
SALT_51	Gbar_A07	64485932	66276001	1790069
SALT_52	Gbar_A07	66366456	69285384	2918928
SALT_53	Gbar_A07	69346845	76217308	6870463
SALT_54	Gbar_A07	92725545	92962936	237391
SALT_55	Gbar_A08	10987660	11187833	200173
SALT_56	Gbar_A08	19341897	19541897	200000
SALT_57	Gbar_A08	26385276	26585276	200000
SALT_58	Gbar_A08	84122594	84322594	200000
SALT_59	Gbar_A09	16330773	16530773	200000
SALT_60	Gbar_A09	21573250	21773251	200001
SALT_61	Gbar_A09	58480683	58680683	200000
SALT_62	Gbar_A10	12127405	12327417	200012
SALT_63	Gbar_A10	21003934	21203934	200000
SALT_64	Gbar_A10	22554683	22754683	200000
SALT_65	Gbar_A10	26737115	26937115	200000
SALT_66	Gbar_A10	38664171	38864171	200000
SALT_67	Gbar_A10	71850363	72050364	200001
SALT_68	Gbar_A10	106676255	106876255	200000
SALT_69	Gbar_A10	110005324	110205324	200000
SALT_70	Gbar_A11	46770338	46970338	200000
SALT_71	Gbar_A11	62054730	62254742	200012
SALT_72	Gbar_A11	69442840	69642840	200000
SALT_73	Gbar_A12	23439835	23639844	200009
SALT_74	Gbar_A12	41046944	41246944	200000
SALT_75	Gbar_A12	44986434	45186434	200000
SALT_76	Gbar_A12	45618002	45895419	277417
SALT_77	Gbar_A12	67248156	67448176	200020
SALT_78	Gbar_A12	84495961	84695961	200000
SALT_79	Gbar_A12	87527068	87834096	307028
SALT_80	Gbar_A13	3975274	4175274	200000
SALT_81	Gbar_A13	25535187	25735258	200071
SALT_82	Gbar_A13	30971884	31171884	200000
SALT_83	Gbar_A13	50187733	50387752	200019
SALT_84	Gbar_A13	54127504	54327504	200000
SALT_85	Gbar_A13	59538421	59738421	200000
SALT_86	Gbar_A13	90674837	90874859	200022
SALT_87	Gbar_A13	100784420	100984428	200008
SALT_88	Gbar_A13	102726445	102926445	200000
SALT_89	Gbar_D01	5177610	5377623	200013
SALT_90	Gbar_D01	28085532	28285532	200000
SALT_91	Gbar_D01	28577401	28777401	200000
SALT_92	Gbar_D01	31919118	32119171	200053
SALT_93	Gbar_D01	41596534	41796564	200030
SALT_94	Gbar_D01	43203935	43403935	200000
SALT_95	Gbar_D02	6228953	6433094	204141
SALT_96	Gbar_D02	41175520	41558513	382993
SALT_97	Gbar_D02	45123591	45334025	210434
SALT_98	Gbar_D02	45563283	46521464	958181
SALT_99	Gbar_D02	53883480	54083480	200000
SALT_100	Gbar_D04	19503050	19703050	200000
SALT_101	Gbar_D05	14796409	14996409	200000
SALT_102	Gbar_D05	41764955	41964955	200000
SALT_103	Gbar_D05	45002727	45219567	216840
SALT_104	Gbar_D05	61185744	61385760	200016
SALT_105	Gbar_D06	8190181	8390181	200000
SALT_106	Gbar_D06	18675371	18875371	200000
SALT_107	Gbar_D06	46432338	46632338	200000
SALT_108	Gbar_D06	58129578	58329578	200000
SALT_109	Gbar_D06	59239025	59439025	200000
SALT_110	Gbar_D07	28024672	28224672	200000
SALT_111	Gbar_D08	38799587	38999587	200000
SALT_112	Gbar_D09	4915577	5115577	200000
SALT_113	Gbar_D09	31791071	31991071	200000
SALT_114	Gbar_D09	32039140	32239140	200000
SALT_115	Gbar_D09	32274692	32634977	360285
SALT_116	Gbar_D09	32485240	32685240	200000
SALT_117	Gbar_D09	33060884	33260884	200000
SALT_118	Gbar_D09	39323090	39523097	200007
SALT_119	Gbar_D10	34889778	35089778	200000
SALT_120	Gbar_D10	55041353	55241474	200121
SALT_121	Gbar_D10	65498277	65698289	200012
SALT_122	Gbar_D11	18896715	19096715	200000
SALT_123	Gbar_D11	52703396	52903398	200002
SALT_124	Gbar_D11	54076828	54276828	200000
SALT_125	Gbar_D12	12347284	12547284	200000
SALT_126	Gbar_D12	46136543	46383276	246733
SALT_127	Gbar_D13	19800573	20000573	200000
SALT_128	Gbar_D13	21695001	21895008	200007
SALT_129	Gbar_D13	30174821	30374821	200000
SALT_130	Gbar_D13	39267715	39467715	200000
SALT_131	Gbar_D13	41759303	41959313	200010
SALT_132	Gbar_D13	54598281	54798281	200000
